# Supplementary material for: The airways microbiome of individuals with asthma treated with high and low doses of inhaled corticosteroids
Source: PLoS One. 2020 Dec 30;15(12):e0244681. doi: 10.1371/journal.pone.0244681 (PMC7773270; doi:10.1371/journal.pone.0244681)
Supplement: S1 Data — (XLSX) [file pone.0244681.s002.xlsx]

## Sheet: qrydataset1
StudyID	Age	Gender	Ethnic	SmokeH	Avcigs	yrssmoked	Pack years	Ecz	Hfever	HDM	Cat	Dog	Trees	Grasses	Asp	Height	weight	v1avjaq1-5	v1avjaq1-6	v1avjaq1-7	v1jaqtot	phys	physco	social	lcqscore	lcqtot	v1fev1pred	v1fvcpred	v1fev1	v1fvc	v1Ratio	v1fev1%pred	v1fvc%pred	post bd fev1	minob1	minob2	minav	pc20perform	pc20ifnot	pc20	Clenil Modulite	Flixotide	Montelukast	Pulmicort	QVAR	Seretide	Serevent	Singulair	Symbicort
MIA001	61	Female	Caucasian	Ex	12	5	3	0	0	0	0	0	0	0	0	155	65.3	1.2	1	0.857143	6	4.875	6.85714	6.5	18.2321	119	1.9975	2.3905	2.85	3.6	79	143	151	2.95	11	13	12	1		16	400
MIA002	39	Male	Caucasian	Ex	0	0	0	0	0	1	1	1	0	0	0	190	106.5	1	0.833333	0.714286	5	5.875	6.85714	6.75	19.4821	129	4.549	5.59	5.2	6.5	80	114	116	5.4	11	13	12	1		16						1000
MIA003	57	Male	Caucasian	Ex	10	15	7.5	0	1	0	1	1	0	1	0	169	78.6	0	0	0	0	6	7	7	20	132	3.124	3.9124	3.45	4	86	110	102	3.6	24	16	20	1		16
MIA004	45	Male	Caucasian	Ex	0.25	13	0.1625	1	1	0	0	0	0	1	0	159	72.2	0.2	0.333333	0.285714	2	5.75	7	7	19.75	130	3.042	3.6484	3.3	4.5	73	108	123	3.6	9	8	8.5	1		16	400
MIA005	63	Female	Caucasian	Never	0	0	0	1	1	1	1	1	0	1	0	165	80.2	0.6	0.5	1.14286	8	4.625	5.57143	5.25	15.4464	101	2.3425	2.7815	1.4	2.2	64	60	79	1.5	27	26	26.5	1		4					100		100
MIA006	61	Male	Caucasian	Never	0	0	0	1	1	1	1	1	0	1	1	173	68.5	0	0	0.428571	3	6.125	7	7	20.125	133	3.18	4.0388	2.4	4.5	53	75	111	2.65	105	108	106.5	1		16	100						100
MIA007	64	Male	Caucasian	Ex	10	20	10	1	0		0	0	0	0	0	187	105.8	0.8	1	1.42857	10	5.25	6.57143	6.5	18.3214	120	3.695	4.7672	2.55	4.95	52	69	104	2.85	4	1	2.5	1		16	200
MIA008	54	Male	Caucasian	Never	0	0	0	0	0		0	0	0	0	0	179	92.8	0.2	0.333333	0.571429	4	5.75	6.42857	7	19.1786	126	3.641	4.5664	3.2	4.8	67	88	105	3.5	7	8	7.5	1		8	200
MIA009	68	Female	Caucasian	Never	0	0	0	0	0	0	0	0	0	0	0	148.5	65.2	1	0.833333	0.714286	5	4.875	5.28571	6.5	16.6607	104	1.5657	1.9205	2.65	3.35	79	169	174	2.7	12	8	10	1		16	400		10
MIA010	68	Male	Caucasian	Ex	10	12	6	0	0		0	0	0	0	0	182	84	1.4	1.16667	1.71429	12	5.25	6.14286	6.25	17.6429	115	3.364	4.3752	1.95	2.9	67	58	66	2.1	47	32	39.5	1		16						125
MIA011	68	Female	Caucasian	Never	0	0	0	0	1		0	0	0	0	0	159	66.1	1	1	0.857143	6	4.875	5.42857	6	16.3036	106	1.9805	2.3857	2.1	3	70	106	126	2.1	4	5	4.5	1		16				400
MIA012	69	Male	Caucasian	Ex	20	7	7	0	0		0	0	0	0	0	171	75.9	1	0.833333	0.714286	5	4.375	3.57143	4	11.9464	80	2.862	3.7156	2.95	3.95	75	103	106	3.25	1	4	2.5	1		16						500
MIA013	71	Male	Caucasian	Never	0	0	0	0	0							173.2	73.9	0.6	0.5	0.428571	3	5.375	6.71429	5.75	17.8393	116	2.8986	3.7903	3.45	4.25	81	119	112	3.45	24	24	24	1		16						500
MIA014	61	Male	Caucasian	Never	0	0	0	0	0		0	0	0	0	0	189	130.3	3	2.83333	2.42857	17	3.625	4	4.75	12.375	80	3.868	4.9604	4	4.7	85	103	95	4	13	12	12.5	1		4		500
MIA015	49	Female	Caucasian	Ex	10	10	5	0	0	1	1	1	0	0	0	164.7	66.5	0.6	0.833333	1	7	6	7	7	20	131	2.6806	3.1322	2.2	3.65	60	82	117	2.4	18	22	20	1		16				800
MIA016	76	Male	Caucasian	Never	0	0	0	0	0		0	0	0	0	0	162	79.4	3	3	3	21	3.875	5.28571	4.5	13.6607	90	2.272	3.0152	1.6	2.7	59	70	90	1.5	40	47	43.5	1		0.125			10						800
MIA017	52	Male	Caucasian	Ex	20	5	5	1	0		0	0	0	0	0	175.5	83.3	0.4	0.333333	0.714286	5	5.25	5	6.25	16.5	106	3.5485	4.4168	2.8	4.1	68	79	93	2.85	4	4	4	1		16						1000
MIA018	40	Female	Caucasian	Never	0	0	0	0	0	0	1	0	0	1	0	162.5	92.8	0.8	1	0.857143	6	3.5	3.71429	3.75	10.9643	73	2.8188	3.2687	3.15	3.85	82	112	118	3.25	12	11	11.5	1		16
MIA019	66	Male	Caucasian	Never	0	0	0	0	0	0	0	0	0	1	0	163.5	75.5	1	1	1.28571	9	5.5	6.28571	5.75	17.5357	115	2.6265	3.3616	1.9	2.85	67	72	85	2.25	40	40	40	1		16									800
MIA020	58	Male	Caucasian	Never	0	0	0	0	1	0	0	0	0	1	0	174.5	88.9	2	2	2.28571	16	4.625	4.71429	4.25	13.5893	91	3.3315	4.2032	2	2.8	71	60	67	1.85	17	26	21.5	1		16									800
MIA021	50	Female	Caucasian	Never	0	0	0	0	0		0	0	0	0	0	159	55.3	0.4	0.5	0.428571	3	5.375	7	7	19.375	127	2.4305	2.8537	3.05	3.85	79	125	135	3.05	8	12	10	1		16									400
MIA022	42	Male	Caucasian	Never	0	0	0	0	0		0	0	0	0	0	172	87.9	0.6	0.666667	0.571429	4	5.5	6.85714	7	19.3571	126	3.688	4.4752	3.6	4.55	79	98	102	3.75	54	48	51	1		16									800
MIA023	49	Male	Caucasian	Never	0	0	0	0	0		0	0	0	0	0	169	73.8	0.2	0.166667	0.142857	1	5.875	7	7	19.875	130	3.356	4.1204	3.65	4.35	84	109	106	3.65	5	5	5	1		16									400
MIA024	21	Female	Caucasian	Ex	1	20	1	0	1	1	1	0	1	1	0	168	100.9	0	0.333333	0.571429	4	5.875	6.14286	7	19.0179	125	3.511	4.0064	3	3.7	81	85	92	3.15	13	23	18	1		16			10
MIA025	60	Female	Caucasian	Never	0	0	0	0	1				0	0	0	160	63.1	1.2	1	0.857143	6	3.5	4.14286	3.5	11.1429	72	2.22	2.638	3.1	3.5	89	140	133	3.1	10	8	9	1		16						1000
MIA026	57	Male	Caucasian	Never	0	0	0	0	0				0	0	0	172	78.3	1.8	1.66667	1.57143	11	5.125	6.14286	6	17.2679	114	3.253	4.0852	3.05	5.3	58	94	130	3.45	7	6	6.5	1		8									400
MIA027	69	Male	Caucasian	Never	0	0	0	0	0							174	75.5	1.2	1	1.57143	11	5.5	5.28571	6	16.7857	110	2.991	3.8884	1.6	3	53	53	77	1.85	21	23	22	1		8	400
MIA028	23	Female	Caucasian	Never	0	0	0	0	0	0	0	0	0	0	0	166.5	62.8	0	0	0	0	6.125	7	7	20.125	133	3.4018	3.8879	3.5	4.95	71	103	127	3.7	9	5	7	1		16									800
MIA029	72	Male	Caucasian	Never	0	0	0	0	0							165	73.4	0.6	0.5	0.428571	3	5.375	6.71429	6.5	18.5893	122	2.517	3.292	2.95	3.75	79	117	114	3.25	12	12	12	1		16									200
MIA030	71	Male	Caucasian	Ex	3	40	6	0	0							170	77.6	0.8	0.666667	0.714286	5	5.5	6.28571	5.75	17.5357	118	2.761	3.606	2.6	3.5	74	94	97	2.9	33	34	33.5	1		16				200
MIA031	52	Male	Caucasian	Never	0	0	0	0	1							175	85.7	1.4	1.5	1.28571	9	5.25	6.71429	6.5	18.4643	120	3.527	4.388	3.6	4.45	81	102	101	3.7	14	15	14.5	1		16						500
MIA032	80	Female	Caucasian	Ex	3	10	1.5	0	0							154.2	72.2	0.4	0.333333	0.571429	4	5.625	6.71429	6.75	19.0893	123	1.4909	1.8611	1.3	1.8	72	87	97	1.35	10	13	11.5	1		8									800
MIA033	66	Male	Caucasian	Never	0	0	0	0	0	0	0	0	0	0	0	176	81	0.2	0.166667	1	7	6.125	7	7	20.125	132	3.164	4.0816	1.4	3.05	46	44	75	1.6	12	16	14	0	Exac							500
MIA034	25	Female	Caucasian	Never	0	0	0	0	1	1	1	1	0	0	0	175.1	73.4	2.2	2.16667	2.28571	16	4.625	5.71429	5.25	15.5893	102	3.6915	4.2169	2.75	4.3	64	74	102	2.8	28	28	28	1		16									800
MIA035	70	Female	Caucasian	Never	0	0	0	0	0	0	0	0	0	0	0	152.1	52.2	0	0	0	0	5.75	7	7	19.75	130	1.658	2.028	1.8	3.1	58	109	153	2	39	32	35.5	1		16	200
MIA036	57	Male	Caucasian	Never	0	0	0	1	0							176.7	84.4	1.8	1.83333	1.85714	13	4.125	5	4.25	13.375	90	3.4551	4.3559	3	3.95	76	87	91	3.1	18	22	20	1		16	400
MIA037	44	Male	Caucasian	Never	0	0	0	0	1	1	1	1	1	1	0	180	78.5	1	1	1.14286	8	5.125	7	7	19.125	125	3.974	4.884	3.4	4.8	71	86	98	3.6	37	31	34	1		16									200
MIA038	69	Male	Caucasian	Never	0	0	0	0	0							165	77	0.6	0.833333	1	7	6.125	7	7	20.125	133	2.604	3.37	2.25	3.75	60	86	111	2.5	18	15	16.5	0		16						200
MIA039	27	Female	Caucasian	Never	0	0	0	0	1							161.6	67.4	1	0.833333	0.714286	5	5.875	7	6.75	19.625	128	3.1082	3.5669	3.15	4.05	78	101	114	3.2	58	64	61	1		16						200
MIA039A	28	Female	Caucasian	Never	0	0	0	0	1							162.5	74	2.2	2.33333	2.42857	17	4	5	5.5	14.5	94	3.1187	3.5807	2.25	3	75	72	84	2.5	6	5	5.5	1		16						1000
MIA040	60	Female	Caucasian	Ex	5	14	3.5	1	1							168	67.3	0.4	0.5	1	7	5.75	7	6.75	19.5	128	2.536	2.9924	1.7	2.7	63	67	90	1.7	16	20	18	1		16				400
MIA041	43	Female	Caucasian	Never	0	0	0	0	1							158.6	71	0.2	0.333333	0.285714	2	5.25	7	7	19.25	122	2.3307	2.7162	3.15	4	79	135	147	3.15	10	8	9	1		16						500
MIA042	71	Female	Caucasian	Never	0	0	0	0	0	0	0	0	0	0	0	151.5	58.6	0.8	0.833333	0.714286	5	5.625	7	6.75	19.375	127	1.6092	1.9754	1.75	2.25	78	109	114	1.8	13	9	11	1		16	400
MIA043	71	Male	Caucasian	Never	0	0	0	0	1	1	0	1	0	1	0	179.5	86.3	2.4	2.5	3	21	5	5.85714	5	15.8571	106	3.1695	4.1532	1.3	2.6	50	51	63	1.75	15	7	11	1		16									1600
MIA044	54	Male	Caucasian	Ex	2	20	2	0	0							180	108.3	2.2	2	2	14	5.375	6.28571	6.25	17.9107	117	3.684	4.624	3	4.8	62	81	104	3	13	10	11.5	1		16						500
MIA045	39	Male	Caucasian	Never	0	0	0	0	1							183	78	1.4	1.33333	1.42857	10	5.875	6.71429	6.75	19.3393	125	4.248	5.1868	4.1	5.9	69	97	114	4.3	18	19	18.5	1		16									200
MIA046	51	Female	Caucasian	Ex	15	10	7.5	0	1							165	65.9	1	0.833333	0.714286	5	4.875	6.71429	6.25	17.8393	116	2.6425	3.0935	3.25	4	81	123	129	3.4	1	0	0.5	1		16			10						1000
MIA047	62	Female	Black	Never	0	0	0	0	1							152	86.9	0.8	0.833333	1.28571	9	5.875	7	7	19.875	130	1.6686	2.0084	1.05	1.2	88	63	60	1.05	11	19	15	1		2									800
MIA048	68	Female	Asian	Never	0	0	0	0	0							159	82.3	2	2	1.85714	13	4.25	5.28571	5.5	15.0357	96	1.9805	2.3857	1.8	2.6	69	91	109	1.85	28	38	33	1		16		500
MIA049	71	Male	Caucasian	Never	0	0	0	0	0							173	95.9	0.4	0.333333	1.14286	8	6	7	7	20	132	2.89	3.7788	1.3	3.2	44	48	85	1.4	15	16	15.5	1		16									800
MIA050	54	Male	Caucasian	Ex	10	10	5	0	0	0	0	0	0	0	0	175.4	102.3	1.8	1.5	1.28571	9	5.5	7	6.5	19	125	3.4862	4.359	3.6	5.3	68	103	122	3.6	10	8	9	0	Exac	0.03									800
MIA051	57	Female	Caucasian	Never	0	0	0	0	0							167	112.3	0.4	0.333333	0.285714	2	5	7	6.5	18.5	121	2.5715	3.0261	2.8	3.9	72	109	129	2.9	35	28	31.5	1		16						500
MIA052	69	Female	Caucasian	Ex	10	5	2.5	0	1							161.2	68.6	2.4	2.16667	1.85714	13	4.25	6	5.5	15.75	103	2.0424	2.4572	2.15	3.15	68	105	128	2.15	17	17	17	1		2									1600
MIA053	51	Female	Caucasian	Never	0	0	0	0	1							175.2	104.7	1.8	1.83333	1.85714	13	5.75	7	7	19.75	130	3.0454	3.5454	2.6	4.4	59	85	124	3	1	5	3	1		16						1000		10
MIA054	65	Female	Caucasian	Never	0	0	0	0	0							156	79.5	2.2	2.66667	3	21	4.625	5.57143	5.5	15.6964	102	1.937	2.3308	1.1	1.85	59	57	79	1.25	10	8	9	1	Angina Sx							1000
MIA055	71	Male	Caucasian	Never	0	0	0	0	0	1	1	1	0	0	1	178	70.7	0	0.166667	0.428571	3	6.125	7	7	20.125	133	3.105	4.0668	2.5	4.45	56	81	109	2.5	16	17	16.5	1		16						250
MIA056	51	Male	Caucasian	Never	0	0	0	0	1							179.5	104.8	1	0.833333	1.28571	9	4.875	6.28571	7	18.1607	115	3.7495	4.6732	2.4	3.8	63	64	81	2.5	14	16	15	1		8						250
MIA057	56	Male	Caucasian	Never	0	0	0	0	0							170.5	74.1	0.6	0.5	1	7	5.375	6.28571	5.25	16.9107	111	3.2175	4.0248	2.1	4.5	47	65	112	2.5	37	40	38.5	1		16						500
MIA058	69	Female	Caucasian	Never	0	0	0	0	0							165.5	69.7	1.4	1.33333	1.14286	8	5.25	5.71429	6.25	17.2143	110	2.2123	2.6477	2.3	3.3	70	104	125	2.35	1	4	2.5	1		16						500
MIA059	66	Female	Caucasian	Ex	10	5	2.5	0	1							165.2	76.7	0.4	0.333333	0.285714	2	5.75	6.42857	6.75	18.9286	125	2.2754	2.7124	2.25	3.25	69	99	120	2.3	29	27	28	1		16	200
MIA060	25	Female	Caucasian	Ex	4	2	0.4	0	1							162	66.6	2	1.83333	1.85714	13	5.5	5.85714	6.25	17.6071	116	3.174	3.6366	2.7	3.45	78	85	95	2.95	7	6	6.5	1		16						500
MIA061	41	Female	Caucasian	Never	0	0	0	0	1							172	73.8	0.4	0.5	0.428571	3	4.375	5	5.5	14.875	93	3.169	3.6636	2.95	3.8	78	93	104	3.35	1	2	1.5	1		16						500
MIA062	49	Female	Caucasian	Never	0	0	0	1	1	1	1	1	1	1	0	165	90.2	0.4	0.333333	0.285714	2	5.375	6.71429	6	18.0893	119	2.6925	3.1455	2.65	3.25	82	98	103	2.6	8	11	9.5	1		16						500
MIA063	40	Female	Caucasian	Never	0	0	0	0	0							166	101.5	1	1	0.857143	6	5	6.85714	6.5	18.3571	119	2.957	3.4238	3.1	3.6	86	105	105	3.1	10	10	10	1		16						500
MIA064	65	Female	Caucasian	Never	0	0	0	0	1							161.5	83.6	0.6	0.666667	0.571429	4	5.125	6.42857	6.25	17.8036	118	2.1542	2.5744	2.15	2.5	86	100	97	2.3	47	56	51.5	1		16						500
MIA065	72	Female	Caucasian	Ex	10	10	5	0	0							165.1		0.8	0.666667	0.857143	6	5.5	6.28571	6	17.7857	118	2.1215	2.5519	1.9	2.5	76	90	98	1.8	6	22	14	1		16									800
MIA066	29	Male	Black	Ex	5	10	2.5	0	0							180.1	94.6	0	0	0.285714	2	6.125	7	7	20.125	133	3.972	4.7518	3.2	4.55	70	81	96	3.55	16	28	22	1		0.5									800
MIA067	26	Female	Black	Never	0	0	0	1	0							170.8	111.6	0.6	0.666667	1	7	5.75	7	7	19.75	128	3.1469	3.6004	2.5	4	62	79	111	3.25	25	35	30	1		0.5									800
MIA068	53	Female	Caucasian	Ex	10	3	1.5	0	1							165	83.7	3.4	3.33333	2.85714	20	1.875	2.28571	3	7.16071	46	2.5925	3.0415	3	4.3	70	116	141	3.1	62	60	61	1		16									800
MIA069	30	Female	Caucasian	Never	0	0	0	0	0							164.2	67.9	0.6	0.666667	0.571429	4	6.125	7	7	20.125	133	3.1359	3.6041	3.6	4.25	85	115	118	3.7	9	8	8.5	1		16			10						800
MIA070	71	Female	Caucasian	Never	0	0	0	0	1							155	51.6	0	0	0	0	5.875	7	7	19.875	131	1.7475	2.1305	1.95	2.6	75	112	122	1.95	13	11	12	1		16	400
MIA071	59	Female	Caucasian	Never	0	0	0	0	0							161	69.4	0.8	1.16667	1.42857	10	5.5	7	7	19.5	128	2.2845	2.7083	1.75	2.95	59	77	109	1.9	14	13	13.5	1		16									1600
																																					19.3958
[truncated: 11 more columns]

## Sheet: V2V3 Spiro
StudyID	v1fev1	v1fvc	v2fev1	v2fvc	v3fev1	v3fvc
MIA001	2.85	3.6	2.9	3.65	2.8	3.6
MIA003	3.45	4	3.5	3.95	3.5	4.05
MIA005	1.4	2.2	1.4	2.25	1.4	2.2
MIA012	2.95	3.95	3.05	4	2.85	3.9
MIA013	3.45	4.25	3.5	4.25	3.45	4.2
MIA015	2.2	3.65	2.25	3.7	2.2	3.7
MIA018	3.15	3.85	3.05	3.8	3.1	3.8
MIA019	1.9	2.85	1.95	2.9	1.9	2.8
MIA022	3.6	4.55	3.6	4.6	3.6	4.65
MIA023	3.65	4.35	3.7	4.4	3.7	4.4
MIA029	2.95	3.75	3	3.7	3	3.8
MIA031	3.6	4.45	3.5	4.5	3.5	4.4
MIA032	1.3	1.8	1.4	1.8	1.3	1.75
MIA034	2.75	4.3	2.65	4.2	2.7	4.3
MIA035	1.8	3.1	1.85	3.15	1.9	3.1
MIA039	3.15	4.05	3.05	4	3.1	4.1
MIA040	1.7	2.7	1.65	2.7	1.7	2.7
MIA042	1.75	2.25	1.8	2.25	1.7	2.3
MIA043	1.3	2.6	1.4	2.5	1.4	2.6
MIA051	2.8	3.9	2.9	3.95	2.8	3.8
