# Supplementary material for: The airways microbiome of individuals with asthma treated with high and low doses of inhaled corticosteroids
Source: PLoS One. 2020 Dec 30;15(12):e0244681. doi: 10.1371/journal.pone.0244681 (PMC7773270; doi:10.1371/journal.pone.0244681)
Supplement: S2 Data — (XLSX) [file pone.0244681.s003.xlsx]

## Sheet: 16S rRNA gene sequencing
OTU ID	1	1.v2	1.v3	2	3	3.v2	3.v3	4	5	5.v2	5.v3	6	7	8	9	10	11	12	12.v2	12.v3	13	13.v2	13.v3	14	15	15.v2	15.v3	16	17	18	18.v2	18.v3	19	19.v2	19.v3	20	21	22	22.v2	22.v3	23	23.v2	23.v3	24	25	26	27	28	29
Unassigned;Other;Other;Other;Other;Other;Other	2.44994	5.57713	1.26503	0.496759	4.57079	1.01697	2.24847	2.70276	0.103196	2.02979	1.66021	8.78674	4.15649	5.57384	1.23663	2.63834	0.331558	1.00268	0.0536993	1.23995	0.654092	1.27904	0.149721	0.00931735	2.7721	0.979489	1.51513	0.0510062	0.155404	0.0409031	1.06658	0.889141	0.0490617	0.630007	0	4.27247	1.47416	0.0187641	0.515692	0.779945	1.0759	0.21588	0.885572	2.31533	1.03464	0.327409	0.189691	5.30989	0.23551
k__Bacteria;p__Actinobacteria;c__Actinobacteria;o__Actinomycetales;Other;Other;Other	0	0	0	0	0	0	0.00164965	0	0	0	0	0	0	0	0	0.00138133	0	0	0	0.0193742	0	0	0	1.80912	0	0	0	0	0.0125326	0	0.00510326	0	0.0735925	0	0.785539	0.00133223	0	0	0	0	0.00167065	0	0	0	0	0	0	0	0
k__Bacteria;p__Actinobacteria;c__Actinobacteria;o__Actinomycetales;f__;g__;s__	0	0	0	0	0	0	0	0	0	0	0	0	0	0	0	0	0	0	0.0134248	0.00387484	0	0	0	0.0931735	0	0	0	0.00463693	0	0	0	0	0.147185	0	0.406966	0	0	0	0	0	0	0	0	0	0	0	0	0	0
k__Bacteria;p__Actinobacteria;c__Actinobacteria;o__Actinomycetales;f__Actinomycetaceae;g__Actinomyces;s__	1.01429	2.63792	0.338971	0.762054	3.45927	0.665855	0.390967	2.59656	0.0147423	0.892009	0.843021	9.42648	1.15833	1.27458	0.137599	2.18112	0.0617186	0.511747	0.00298329	0.00387484	0.456343	0.328896	0.0835655	0	3.6253	0.282093	0.215018	0.021639	1.3836	0	0.471201	0.451837	0	0.00605776	0.00946432	1.14572	0.323737	0.00625469	0.225615	0.19009	1.64058	0.0526951	0.289392	0.750596	1.58091	0.300682	0.057732	0.0175824	0.0316121
k__Bacteria;p__Actinobacteria;c__Actinobacteria;o__Actinomycetales;f__Beutenbergiaceae;g__Salana;s__multivorans	0	0	0	0	0	0	0	0	0	0	0	0	0	0	0	0	0	0	0	0.00581226	0	0	0	0.0527983	0	0	0	0	0.00250652	0	0	0	0	0	0.141965	0	0	0	0	0	0	0	0	0	0	0	0	0	0
k__Bacteria;p__Actinobacteria;c__Actinobacteria;o__Actinomycetales;f__Cellulomonadaceae;g__Actinotalea;s__	0	0	0	0	0	0	0	0	0	0	0	0	0	0	0	0	0	0	0.320704	0.00968711	0	0	0	1.12585	0	0	0	0.168475	0.0150391	0	0	0	0.245308	0.0121155	1.37233	0	0	0	0	0	0	0	0	0	0	0	0	0	0
k__Bacteria;p__Actinobacteria;c__Actinobacteria;o__Actinomycetales;f__Corynebacteriaceae;g__Corynebacterium;s__	0.424612	0	0.00174727	0	0	0.00316321	0.333229	0	0.0114662	0	0	0	0.00107154	0	0.00175285	0	0.396148	0	0	0	0.0475357	0	0	0	0	0.00195898	0	0	0	1.74656	0	0	0	0	0	0.00133223	0.0549196	0.231424	0.0765481	0.00115206	0.00167065	0	0	0.00992851	0.0226563	0.0334091	0	0	0.102739
k__Bacteria;p__Actinobacteria;c__Actinobacteria;o__Actinomycetales;f__Corynebacteriaceae;g__Corynebacterium;s__durum	0.00651579	0.0167381	0.00524182	0.056976	0.00157886	0.0126528	0.0346426	0.024987	0.162165	0.00293746	0.0367122	0	0	0.00976154	0.00613497	0.0524905	1.16261	0	0	0	0	0.0783085	0.00870474	0.309025	0	0.0235077	0.0866739	0.00154564	0.0125326	0.0715805	0.00170109	0.0792697	0	0	0	0.051957	0	0	0.0241731	0.0426262	0.00835324	0.032297	0.0743248	0	0.0352432	0.0267272	0	0	0.0221284
k__Bacteria;p__Actinobacteria;c__Actinobacteria;o__Actinomycetales;f__Microbacteriaceae;Other;Other	0.0586421	0.00836904	0.00174727	6.95107	0.011052	5.21613	0.0115475	0.0041645	8.07057	42.9604	6.72785	0.0122634	0.0107154	0.00557802	53.9036	3.24889	0.106213	0.15181	0.0178998	0.00387484	6.40592	0.0104411	0	0	0.00160981	0	0.00833403	0.00463693	0	0.701489	0.00680434	0.00132116	0.0122654	0.00151444	0	0	0	1.76382	6.33335	53.3139	0.0517901	0.00509953	27.4527	11.5826	0.0956601	2.29186	0	0.00879121	3.57374
k__Bacteria;p__Actinobacteria;c__Actinobacteria;o__Actinomycetales;f__Microbacteriaceae;g__;s__	0.00325789	0.00836904	0	0.028488	0.00157886	0.0379585	0	0	0.0409507	0.284934	0.070705	0.00408781	0.00214307	0	0.363716	0.016576	0	0.00122427	0	0	0.00570429	0	0	0	0	0	0	0	0	0	0	0	0	0	0	0.00133223	0	0.00625469	0.0161154	0.0794922	0	0	0.0632551	0.194599	0	0	0	0	0.00316121
k__Bacteria;p__Actinobacteria;c__Actinobacteria;o__Actinomycetales;f__Micrococcaceae;Other;Other	0.0108596	0.135578	0	0	0.359979	0.0173976	0.00659859	0.0687142	0	0.0205622	0.0326331	0	0.100724	0.0613582	0	0.012432	0	0.102839	0	0	0	0.00522057	0.00174095	0	0.201227	0.00195898	0	0	0	0	0.00850543	0.00132116	0	0.00302888	0	0.0199835	0.0144525	0	0.0120865	0.0241933	0.0601433	0.00169984	0.00158138	0	0.00251737	0	0	0	0.0015806
k__Bacteria;p__Actinobacteria;c__Actinobacteria;o__Actinomycetales;f__Micrococcaceae;g__Micrococcus;s__	0	0	0	0.046293	0	0	0	0	0	0	0	0	0	0	0	0	0.129179	0	0.00149165	0.00968711	0.0437329	0	0.00174095	0.0124231	0	0	0	0	0	0	0.00850543	0.00528464	0.13492	0.00302888	0.00946432	0.00133223	0	0	0	0.00806442	0	0	0	0.00397141	0.00503474	0	0	0	0
k__Bacteria;p__Actinobacteria;c__Actinobacteria;o__Actinomycetales;f__Micrococcaceae;g__Rothia;s__aeria	0.426784	0.0200857	1.56381	0.169147	0.0505234	0.311576	0.0313433	0.306091	1.84278	0.182123	0.475899	0.00408781	0.0225023	0.0181286	0.106924	0.209962	0.479396	0.0697837	0.00149165	0	0.15972	0.381102	0.400418	0.0838561	0.00482944	0.282093	0.068339	0.00618257	0.1153	0.726031	0.146293	0.0753062	0	0.0075722	0	0.0386347	0.0202336	0.81311	0.00402885	0.157832	0.0217184	0.0934913	0.112278	0.542097	0.616756	0.260591	0.0701031	0	0.668595
k__Bacteria;p__Actinobacteria;c__Actinobacteria;o__Actinomycetales;f__Micrococcaceae;g__Rothia;s__dentocariosa	0.389861	0.0820166	0.312762	0.140659	0.173674	0.211935	0.108877	0.28735	7.33837	0.10379	0.503093	0.020439	0.158587	0.0362571	0.994741	0.122938	4.55139	0.172623	0.0119332	0	0.0684515	0.438528	0.0835655	0.680166	0	0.701314	0.225019	0.0262759	0.105274	3.5279	0.0544347	0.513932	0	0.115097	0	0.227812	0.0231241	1.11959	0.0684904	0.524188	0.12864	1.1049	1.25878	1.46148	0.465713	0.841908	0.193814	0.00879121	3.16911
k__Bacteria;p__Actinobacteria;c__Actinobacteria;o__Actinomycetales;f__Micrococcaceae;g__Rothia;s__mucilaginosa	9.2774	12.033	16.0714	11.1335	3.13561	5.87724	10.6485	14.8756	0.529083	3.60231	7.69869	6.05813	9.04912	2.27583	4.27257	4.88853	3.17349	0.249752	0.0104415	0.0116245	6.72726	3.42991	10.7643	0.0295049	1.35868	2.75041	7.22394	0.00927386	0.0225587	0.0143161	10.8852	8.36427	0	0.00908664	0.0851789	10.9989	0.745751	8.88792	3.38826	2.45043	1.50191	3.2025	6.51053	5.29786	17.3648	4.23627	0	0.00879121	1.88566
k__Bacteria;p__Actinobacteria;c__Actinobacteria;o__Actinomycetales;f__Nocardioidaceae;g__Propionicimonas;s__	0	0	0	0	0	0	0	0	0	0	0	0	0	0	0	0	0	0	0	0.00968711	0	0	0	0	0	0	0	0	0.00501303	0	0.00340217	0	1.87661	0.00151444	0.274465	0	0	0	0	0	0	0	0	0	0.00251737	0	0	0	0
k__Bacteria;p__Actinobacteria;c__Actinobacteria;o__Actinomycetales;f__Propionibacteriaceae;g__;s__	0.00977368	0	0.0069891	0.0053415	0.00157886	0	0	0.008329	0.00491409	0.00391662	0.00407914	0	0.00107154	0.00139451	0.00175285	0.00552532	0.0114825	0	0	0	0.0228172	0	0	0.26865	0	0	0.00333361	11.8783	0.00501303	0	0	0.00132116	61.4498	0	0	0.00266446	0	0.0187641	0	0.00115206	0	0.0118989	0	0	0	0	6.92371	0.896703	0.0284509
k__Bacteria;p__Actinobacteria;c__Actinobacteria;o__Actinomycetales;f__Propionibacteriaceae;g__Propionibacterium;s__	0	0	0	0	0	0	0	0	0	0	0	0	0	0	0.000876424	0	0	0	0	0	0	0	0	0	0	0	0	1.04795	0	0	0	0.00660581	0.318901	0	0	0	0	0	0	0	0	0	0	0	0	0	0	0	0
k__Bacteria;p__Actinobacteria;c__Actinobacteria;o__Actinomycetales;f__Propionibacteriaceae;g__Propionibacterium;s__acnes	0.00977368	0.00167381	0.00174727	0.0587565	0	0.0142344	0	0	0.0196563	0.000979154	0.00271942	0	0	0.00139451	0.00175285	0.00276266	0.0143532	0	0.0149165	0	0.00950715	0.00522057	0.00174095	0.00155289	0	0.0470155	0.0116676	0.0170021	0.00250652	0	0.0119076	0.0224597	0	0.00302888	0.0473216	0	0	0.0750563	0.108779	0.0357139	0.0133652	0.00509953	0	0.00595711	0.0251737	0	0	0	0.0252896
k__Bacteria;p__Actinobacteria;c__Actinobacteria;o__Bifidobacteriales;f__Bifidobacteriaceae;Other;Other	0	0	0	0	0.0157886	0	0	0	0	0	0.0258345	0	0.0342891	0	0	0	0.0703306	1.18755	0.00149165	0	0	0	0	0	0.0128785	0	0	0.00463693	0	0	0	0.0792697	0	0	0	0	0.00289051	0	0	0	0.252268	0.00679937	0.00158138	0	0.020139	0	0	0	0
k__Bacteria;p__Actinobacteria;c__Actinobacteria;o__Bifidobacteriales;f__Bifidobacteriaceae;g__Bifidobacterium;s__	0	0.00502142	0	0	0.249459	0	0	0	0	0.00293746	0	0.0388342	0.00321461	0.0181286	0.000876424	0.00138133	0	0	0	0	0	0	0	0	0.276888	0	0	0	0	0	0	0	0	0	0	0.0039967	0	0	0	0.00115206	0.245585	0	0.0189765	0.0019857	0	0	0	0	0
k__Bacteria;p__Actinobacteria;c__Actinobacteria;o__Bifidobacteriales;f__Bifidobacteriaceae;g__Bifidobacterium;s__longum	0.00217193	0	0	0	1.64201	0.0110712	0	0	0	0	0.0135971	0	0	0	0	0	0	0	0	0	0.00190143	0	0	0	0.0627827	0	0	0	0	0	0	0	0	0	0	0	1.92797	0	0	0	0.918857	0	0	0.00595711	0.0100695	0	0	0	0
k__Bacteria;p__Actinobacteria;c__Actinobacteria;o__Bifidobacteriales;f__Bifidobacteriaceae;g__Scardovia;s__	0.00217193	0	0.00349455	0.007122	0.00315771	0	0.0032993	0.00208225	0.10811	0	0	0	0.00107154	0.0502022	0	0	0.0358829	0	0	0	0.0247186	0	0.00348189	0	0	0	0.00333361	0	0.975035	0	0	0	0	0	0	0	0	0.0375281	0.100721	0	0	0	0	0	0.00503474	0	0.701031	0.00879121	0.0616435
k__Bacteria;p__Actinobacteria;c__Coriobacteriia;o__Coriobacteriales;f__Coriobacteriaceae;g__;s__	0.0445246	0.00836904	0	0.0017805	0.022104	0	0.27879	0.041645	0.191649	0.0195831	0.0367122	0.0347464	0.0171446	0.0446242	0.0035057	0.0248639	0.143532	0	1.86158	1.03652	0.0950715	0.0783085	0	0	0.0305865	0.0470155	0.0950079	1.01549	9.45959	0	0.0153098	0	0	0	0	0.0239802	0.00578102	0.206405	0.193385	0.00691236	0.0317423	0.256676	0.0426972	0.0119142	0.0302084	0	10.1526	6.88352	0.0126448
k__Bacteria;p__Actinobacteria;c__Coriobacteriia;o__Coriobacteriales;f__Coriobacteriaceae;g__Atopobium;s__	0.187872	0.271157	0.248113	0.231465	0.511549	1.14983	0.0692852	0.595523	0.0475028	0.230101	0.673057	2.39137	0.128584	2.0555	0.0035057	0.739012	0.172238	0.209351	0.0611575	0.00193742	0.140706	0.109632	0.186281	0	0.858031	0.174349	0.00666722	2.19945	7.7677	0.00613547	0.0102065	0.542997	0	0	0	0.350377	0.153197	0.0688016	0.479433	0.0783401	3.45156	0.239678	0.341578	0.222399	0.0881079	0.253909	3.36082	12.211	0.015806
k__Bacteria;p__Actinobacteria;c__Coriobacteriia;o__Coriobacteriales;f__Coriobacteriaceae;g__Slackia;s__	0.0249772	0.0100428	0	0.0160245	0	0.0126528	0.0577377	0.0187402	0.00327606	0.0234997	0.0747841	0.00408781	0	0.0139451	0.000876424	0.0331519	0.00287063	0.00367282	0.132757	0.680035	0.0817615	0.0783085	0	0	0.00482944	0.00195898	0.0283357	9.58608	0.72689	0	0.0136087	0.0211386	0	9.02455	0.00946432	0.0159868	0	0.0375281	0	0	0.00668259	0.00849921	0.0189765	0	0	0	0.103093	0	0.0284509
k__Bacteria;p__Bacteroidetes;c__Bacteroidia;o__Bacteroidales;f__;g__;s__	0.00325789	0	0.00174727	0	0	0	0.290338	0.0041645	0.0540549	0.0489577	0.00951798	0	0	0.00557802	0	0.0400586	0.182285	0	0.386337	1.13533	0.00950715	0.00522057	0	0	0.00482944	0.233118	0.280023	0.0896473	0	0.120664	0.00170109	0	0	3.99964	0	0.0159868	0	0	0	0.00345618	0.00835324	0.032297	0.140743	0	0.0151042	0	0.0247423	0	0.0616435
k__Bacteria;p__Bacteroidetes;c__Bacteroidia;o__Bacteroidales;f__Bacteroidaceae;g__Bacteroides;s__	0	0.00167381	0	0	0	0	0.00164965	0	0	0	0.00135971	0	0	0	0	0	0	0	0	1.80955	0	0	0	0	0	0	0	0	0	0	0	0	0	0	0.170358	0	0	0	0	0	0	0	0	0	0	0	0	0	0
k__Bacteria;p__Bacteroidetes;c__Bacteroidia;o__Bacteroidales;f__Marinilabiaceae;g__;s__	0	0	0	0	0	0	0	0	0	0	0	0	0	0	0	0	0	0	0.00894988	0.00774969	0	0	0	0.085409	0	0	0	0.0772821	0.00250652	0	0	0	0	0	0.804467	0	0	0	0	0	0	0	0	0	0	0	0	0	0
k__Bacteria;p__Bacteroidetes;c__Bacteroidia;o__Bacteroidales;f__Porphyromonadaceae;g__;s__	0.00217193	0	0	0	0	0	0	0	0	0.00195831	0	0	0	0	0	0	0	0	0	0	0	0	0	0.613392	0	0.00195898	0	0	0	0	0	0	0	0	0	0.00133223	0	0	0	0	0	0	0	0	0	0	0	0	0
k__Bacteria;p__Bacteroidetes;c__Bacteroidia;o__Bacteroidales;f__Porphyromonadaceae;g__Dysgonomonas;s__	0	0	0	0	0	0	0.0032993	0	0	0	0.00135971	0	0	0	0	0	0	0	0	0.0251865	0.00570429	0.00522057	0	0	0.00160981	0.00195898	0.00166681	0	0.0451173	0	0.00170109	0	0	0.00302888	17.2629	0.00133223	0	0	0	0	0	0	0	0	0	0	0	0	0
k__Bacteria;p__Bacteroidetes;c__Bacteroidia;o__Bacteroidales;f__Porphyromonadaceae;g__Paludibacter;s__	0.0662439	0	0	0.0445125	0	0.00474481	0.0032993	0.431026	0.113024	0	0.019036	0	0.00321461	0.00836703	0.00262927	0.0290079	0.229651	0	0.00596659	0.00774969	0.0988744	0	0	0	0	0	0.0233353	0.00309129	0.0125326	0	0	0	0	0.00151444	2.51751	0.00133223	0.0953867	0.0750563	0.0322308	0.0138247	0	0.0373965	0.00790689	0.00992851	0.0176216	0	0.00412371	0	0.116965
k__Bacteria;p__Bacteroidetes;c__Bacteroidia;o__Bacteroidales;f__Porphyromonadaceae;g__Parabacteroides;s__	0	0	0	0	0	0	0	0	0	0.000979154	0	0	0	0	0	0	0	0	0	0.00387484	0	0	0	0	0	0	0	0	0.00250652	0	0	0	0	0.00151444	1.60893	0	0	0	0	0	0	0	0	0	0	0	0	0	0
k__Bacteria;p__Bacteroidetes;c__Bacteroidia;o__Bacteroidales;f__Porphyromonadaceae;g__Porphyromonas;s__	0.407237	0.555704	0.393137	1.42974	0.00789428	0.591519	0.382718	1.12441	0.00163803	0.241851	0.344007	0.0020439	0.00428614	0.0362571	0.340053	0.109125	0.644458	0.0048971	0.894988	0.732345	0.0988744	1.38345	0.2211	0.13976	0.00965888	6.686	0.771731	0	0	0	1.02916	1.10978	0	1.49021	0	2.39802	0.479824	0	0.535837	0.0979251	0.061814	3.59007	0.134417	0	0.518578	0.835227	0.0206186	0.00879121	0
k__Bacteria;p__Bacteroidetes;c__Bacteroidia;o__Bacteroidales;f__Porphyromonadaceae;g__Porphyromonas;s__endodontalis	0	0.123862	0	0.146001	0.00947314	0	0.414062	0.289433	0.0491409	0.0479785	0.0231151	0	0.0525053	0.108771	0	0.95588	0.0832484	0.00122427	0	3.52611	0.0798601	0.318455	0	0	0.0450748	0.0470155	0.566714	0	0.00250652	0	0	0	0	0	0	0.181184	0.00578102	0	0.132952	0.0345618	0.0584727	0.265175	1.74426	0	0.00755211	0.113591	0.160825	0.00879121	0.0442569
k__Bacteria;p__Bacteroidetes;c__Bacteroidia;o__Bacteroidales;f__Porphyromonadaceae;g__Tannerella;s__	0.0868772	0.451928	0	0.135318	0.00315771	0.0395401	0.102278	0.158251	0.0524169	0.0166456	0.089741	0	0.00107154	0.00139451	0.0035057	0.16576	0.117696	0.00734565	1.76611	1.10627	0.195847	0	0	0	0.00965888	0.0411386	0.135011	0.0726452	0.0651694	0	0	0.0475618	0	0.00302888	0.00946432	0.0959207	1.0059	0.112584	0.543894	0.00115206	0.028401	0.407962	0.132836	0	0.0578995	0.113591	0.676289	0.00879121	0.00948362
k__Bacteria;p__Bacteroidetes;c__Bacteroidia;o__Bacteroidales;f__Prevotellaceae;g__Prevotella;Other	0.00977368	0.0318024	0.00524182	0	0.0189463	0	0.00164965	0.156169	0	0.107707	0.138691	0	0.197163	0.00976154	0	0.0538719	0	0.0171398	0	0	0	0	0	0	0.0933692	0	0	0	0	0	0.0102065	0.0171751	0	0	0	0.00799339	0.0896057	0	0	0.0057603	0.0183771	0.00339968	0	0	0	0	0	0	0
k__Bacteria;p__Bacteroidetes;c__Bacteroidia;o__Bacteroidales;f__Prevotellaceae;g__Prevotella;s__	1.86134	2.11402	0.83345	1.10035	4.16344	3.38621	1.69419	2.94638	1.64949	2.04056	1.94303	0.463966	2.17736	3.70799	0.0140228	5.24215	1.55158	7.3481	7.49851	20.2577	2.59545	0.793526	0.0156685	1.03267	1.35224	1.16755	1.49346	1.27979	18.5156	0.177929	0.241554	1.06221	0.0122654	1.10857	0.0567859	1.62666	5.18268	3.56517	1.9137	1.41819	2.8401	8.32753	1.67626	0.516283	0.48837	0.621409	27.8557	6.56703	0.741303
k__Bacteria;p__Bacteroidetes;c__Bacteroidia;o__Bacteroidales;f__Prevotellaceae;g__Prevotella;s__copri	0.0206333	0.0133905	0.00174727	0	0.022104	0.0015816	0.00494894	0	0	0.0567909	0.0693453	0	0.0257169	0.00976154	0.00262927	0.0110506	0	0.0159156	0	0	0.00190143	0.0104411	0	0	0.0402453	0.0254667	0.00166681	0	0	0	0.0170109	0	0.0122654	0.00151444	0	0.0039967	0.0144525	0	0.0120865	0.0057603	0.0233891	0	0	0.0019857	0	0.00668181	0	0.00879121	0
k__Bacteria;p__Bacteroidetes;c__Bacteroidia;o__Bacteroidales;f__Prevotellaceae;g__Prevotella;s__intermedia	0.00108596	0	0	0	0	0.0015816	0.0940299	0	0.00163803	0.000979154	0	0	0	0	0	0	0.20238	0	4.08264	0.00193742	0	0	0	0	0	0	0.0433369	0	0	0	0	0.0158539	0	0	0	0	0	0	0	0	0	0.00169984	0.623063	0	0	0	0	0	0.0142254
k__Bacteria;p__Bacteroidetes;c__Bacteroidia;o__Bacteroidales;f__Prevotellaceae;g__Prevotella;s__melaninogenica	5.29517	11.6664	5.29774	5.74389	13.8497	8.11679	1.67604	13.5117	0.483218	9.0748	11.1768	27.605	8.69123	29.6751	0.0341805	14.2539	4.32605	5.32437	0.0372912	0.00774969	4.62808	6.10807	1.11595	0.191006	18.0186	7.18162	0.52171	0.0170021	1.70443	0.0122709	5.7956	15.5963	0.0490617	0.0166588	0.0189286	12.3405	18.0136	7.15537	10.1728	8.71995	20.5707	5.78286	3.22127	8.55838	3.60487	9.89576	0.808247	0.0263736	0.178608
k__Bacteria;p__Bacteroidetes;c__Bacteroidia;o__Bacteroidales;f__Prevotellaceae;g__Prevotella;s__nanceiensis	0.207419	0.0987547	0.188706	0.430881	0	0	0.0692852	0.0520562	0	0.038187	0.160446	0.0020439	0.00535768	0.00278901	0	0.0442026	0.116261	0	0	0	0.18634	0.156617	0.064415	0.0947264	0	0.376124	0.103342	0	0	0	0.838635	0.040956	0	0	0	0.178519	0.0491386	0.0312735	0.439144	0.0288015	0	0.159785	0	0	0.229081	0	0	0	0
k__Bacteria;p__Bacteroidetes;c__Bacteroidia;o__Bacteroidales;f__Prevotellaceae;g__Prevotella;s__nigrescens	0.0358368	0.0133905	0	0.085464	0.00157886	0.0395401	0.0478398	0.131182	0.0180183	0.207581	0.00271942	0.0020439	0.00214307	0.0822758	0.0543383	0.486228	0.0660246	0	0	0	0.682613	0.00522057	0	0.00465867	0.00321963	0.0333026	0.0366697	0	1.89493	0.0306774	0.0238152	0	0	0	0.00946432	0.0146546	0	0.181386	0.229644	0.00691236	0	0.0662938	0.124929	0.0178713	0.0855906	0.0200454	1.51753	0	0.0142254
k__Bacteria;p__Bacteroidetes;c__Bacteroidia;o__Bacteroidales;f__Prevotellaceae;g__Prevotella;s__pallens	0.306242	0.644416	1.23707	1.06296	1.19835	2.39771	0.288688	0.641333	0	2.06993	5.31919	0.0020439	0.744717	0.290057	0.00175285	4.87471	0.262663	0.00122427	0.00447494	0	0.43923	0.563821	0.104457	0.0170818	0.853201	0.123416	0.121677	0	0.00250652	0.00204516	0.704249	1.31456	0	0.00151444	0	0.845967	3.97734	0.4003	2.18766	0.292623	1.98473	0.254976	0.0426972	0.0019857	0.533682	0.601363	0	0	0.0205478
k__Bacteria;p__Bacteroidetes;c__Bacteroidia;o__Bacteroidales;f__[Odoribacteraceae];g__Odoribacter;s__	0.00217193	0.00167381	0.00174727	0	0.00157886	0	0.0511391	0	0.00327606	0.00195831	0.00271942	0	0	0	0	0	0	0.00122427	0.00596659	12.1941	0	0	0	0	0	0	0.0316693	0	0	0	0	0	0	0	0.113572	0	0	0	0	0	0	0	0	0	0	0	0	0	0
k__Bacteria;p__Bacteroidetes;c__Bacteroidia;o__Bacteroidales;f__[Paraprevotellaceae];g__[Prevotella];s__	0.312758	0.749866	0.213167	1.31401	0.135782	0.591519	0.301886	0.899531	0.00982817	1.35417	3.09334	0.0654049	0.578629	0.0976154	0.687117	0.591209	0.81239	0.512971	0.0954654	0.78853	0.0646486	0.313234	0.0121866	0.267097	0.494213	1.39479	0.280023	0.00154564	0.0526369	0.00409031	0.966216	1.22075	0.0122654	0.01363	0	0.760704	0.734189	0.168877	2.36493	0.305296	0.639858	0.943412	0.0237207	0.00992851	0.490887	1.14927	0.0247423	0	0.0505793
k__Bacteria;p__Bacteroidetes;c__Bacteroidia;o__Bacteroidales;f__[Paraprevotellaceae];g__[Prevotella];s__tannerae	0	0.00334762	0	0.0480735	0.0268406	0	0.212805	1.77199	0.299759	0.0264372	0.00679856	0	0.0192876	0.0320736	0	0.172666	0.776507	0	1.05012	0.00193742	0	0.0208823	0	0	0.0965888	0.0470155	0.150013	0	0.00501303	0.00613547	0.0102065	0.247057	0	0	0	0.057286	0.00289051	0	0.378712	0	0.203819	0.0254976	0.167626	0	0.0427953	0.0935454	0.0494845	0	0.349313
k__Bacteria;p__Bacteroidetes;c__Cytophagia;o__Cytophagales;f__Cyclobacteriaceae;g__;s__	0	0	0	0	0	0	0	0	0	0	0	0	0	0	0	0	0	0	0.0193914	0.00774969	0	0	0	0.0729859	0	0.00195898	0	0.126743	0.00751955	0	0	0	0	0	0.795003	0	0	0	0	0	0	0	0	0	0	0	0	0	0
k__Bacteria;p__Bacteroidetes;c__Flavobacteriia;o__Flavobacteriales;f__Cryomorphaceae;g__Fluviicola;s__	0	0	0	0	0	0	0	0	0	0	0	0	0	0	0	0	0	0	0	0	0	0	0	0.0217405	0	0	0	0.0602801	0	0	0	0	0	0	0	0	0	0	0	0	0	0	0	0	0	0	0	0	0
k__Bacteria;p__Bacteroidetes;c__Flavobacteriia;o__Flavobacteriales;f__Flavobacteriaceae;g__Capnocytophaga;s__	0.998002	0.135578	0.237629	0.445125	0.00315771	0.0253056	0.0709349	0.306091	0.239152	0.16254	0.0747841	0.0020439	0	0.00278901	0.00262927	0.0649225	0.617186	0.00734565	0.00596659	0	0.0931701	0.167058	0.0574513	0	0.0305865	1.3419	0.31836	0	0.0501303	0.390625	0.115674	0.15986	0	0.00302888	0	0.401002	0.0317956	0.125094	0.366625	0.0357139	0.0601433	0.521851	0.0917199	0	0.135938	0.227182	0.0206186	0	0.512115
k__Bacteria;p__Bacteroidetes;c__Flavobacteriia;o__Flavobacteriales;f__Flavobacteriaceae;g__Capnocytophaga;s__ochracea	0.0716737	0.00334762	0	0.092586	0	0.0189792	0.0709349	0.0728787	0.144147	0.0156665	0.00407914	0	0.00107154	0.00278901	0.0035057	0.0290079	0.0688952	0	0.00447494	0	0.05324	0.00522057	0	0.0232934	0.00482944	0.133211	0.133344	0	0.152898	0.00818063	0.00170109	0.0277444	0	0.00151444	0	0.0319736	0	0.356517	0.00402885	0.0057603	0.0133652	0.96721	0.0521855	0.0019857	0.0125868	0	0.0123711	0	0.0821913
k__Bacteria;p__Bacteroidetes;c__Flavobacteriia;o__Flavobacteriales;f__Flavobacteriaceae;g__Flavobacterium;s__	0	0	0	0	0	0	0	0	0	0	0	0	0	0	0	0	0	0	0.137232	0.00774969	0.00190143	0	0	0	0	0	0	0.00618257	0.0100261	0	0	0	0	0	5.29055	0	0	0	0	0	0.00167065	0	0	0	0	0	0	0	0
k__Bacteria;p__Bacteroidetes;c__Flavobacteriia;o__Flavobacteriales;f__[Weeksellaceae];g__;s__	0.0673298	0.0301285	0.050671	0.0195855	0.00789428	0.0616825	0.0461901	0.00208225	0.00491409	0.000979154	0.00271942	0.00613171	0.00107154	0.00418352	0.000876424	0.0138133	0.0229651	0	0	0	0.121692	0.036544	0.00522284	0.00155289	0	0.197857	0.0333361	0	0.0250652	0.0368128	0.020413	0.00264232	0	0.00151444	0	0.0865951	0.101168	0.0500375	0	0	0	0.183583	0.00474413	0	0.108247	0.0200454	0	0	0.0964168
k__Bacteria;p__Chloroflexi;c__Anaerolineae;o__Anaerolineales;f__Anaerolinaceae;g__SHD-231;s__	0	0.00167381	0.00174727	0	0	0	0.0214454	0	0	0	0	0	0	0.00139451	0	0	0.027271	0	0	1.24576	0	0	0	0	0	0	0	0.0540975	0	0	0	0	0	0	0	0	0	0	0	0	0	0	0	0	0.00251737	0	0	0	0
k__Bacteria;p__Cyanobacteria;c__Chloroplast;o__Streptophyta;f__;g__;s__	0	0	3.25342	0	0	0	0.0263944	0	0.00163803	0	0.00135971	0	0	0	0	0	0.0114825	0	0	0	0	0	0.0487465	0.00621157	0	0	0.0116676	0	0	0	0	0.00396348	0.085858	0	0	0	0	0	0	0.00115206	0	0	0	0	0	0	0.00412371	0.0351648	0
k__Bacteria;p__Cyanobacteria;c__Oscillatoriophycideae;o__Chroococcales;f__Xenococcaceae;g__Chroococcidiopsis;s__	0	0	0	0	0	0	0	0	0	0	0	0	0	0	0	0	0	0	0	0	0	0	0.0365599	0	0	0	0	0	0	0	0	0	0	0	0	0	0	0	0	0	1.77256	0	0	0	0	0	0	0	0
k__Bacteria;p__Firmicutes;c__Bacilli;Other;Other;Other;Other	0.0901351	0.406735	0.193947	0.049854	0.17999	0.0854066	0.0989789	0.149922	0.0114662	0.105749	0.106058	0.0756244	0.0450045	0.104588	0.231376	0.0179573	0.0760718	0.0097942	0	0	0.0228172	0.0261028	0.0156685	0	0.0450748	0.0313437	0.123344	0.00154564	0	0.0449935	0.0833532	0.081912	0	0	0	0.503584	0.0317956	0	0.0120865	0.0610592	0.0250597	0.0560948	0.0664179	0.0357427	0.04783	0.00668181	0	0	0.0221284
k__Bacteria;p__Firmicutes;c__Bacilli;o__Bacillales;f__Bacillaceae;Other;Other	0	0	0	0	0	0	0	0	0	0	0	0.0020439	0	0.00139451	0	0.00138133	0	0	0.0343079	0.0174368	0	0	0	4.30927	0	0	0.00166681	0.418869	0.00501303	0	0	0	0.42929	1.99452	0.946432	0	0	0	0	0	0	0	0	0	0	0	0	0	0
k__Bacteria;p__Firmicutes;c__Bacilli;o__Bacillales;f__Bacillaceae;g__;s__	0	0	0	0	0	0	0	0	0	0	0	0	0.00107154	0	0	0	0.00143532	0	0.320704	0.0116245	0	0	0	3.73781	0	0	0	0.316857	0.0125326	0	0	0	1.43505	0	2.88662	0	0	0	0	0	0	0	0	0	0	0	0	0	0
k__Bacteria;p__Firmicutes;c__Bacilli;o__Bacillales;f__Bacillaceae;g__Anaerobacillus;s__	0	0	0	0	0	0	0	0.00208225	0	0	0	0	0	0	0	0.00138133	0	0	0.0208831	0.00968711	0	0	0	1.98149	0	0	0	0.389502	0.0125326	0	0	0	0	0.219594	0.785539	0	0	0	0	0	0	0	0	0	0	0	0	0	0
k__Bacteria;p__Firmicutes;c__Bacilli;o__Bacillales;f__Staphylococcaceae;g__Staphylococcus;s__	0.0521263	0.0167381	0.0069891	0.032049	0.0678908	0.0110712	0.0197958	0.00624675	0.00163803	0.0186039	0.0176763	0.0510976	0.0342891	0.0460187	0.00788782	0.0207199	0.0086119	0.013467	0	0	0.0836629	0.0104411	0.00174095	0.0155289	0.0499042	0.0195898	0.0300025	0.00154564	0	0.026587	0.87776	0.0356713	0.0122654	0.00151444	0.0378573	0.017319	0.017343	0.0250188	0.0120865	0.0126727	0.0868737	0	0.0158138	0.0337569	0.0453127	0.133636	0	0	0.0015806
k__Bacteria;p__Firmicutes;c__Bacilli;o__Bacillales;f__Staphylococcaceae;g__Staphylococcus;s__aureus	0.0271491	0	0	0.042732	0.396293	0	0	0	0	0	0	0.00408781	0.0717929	0	0.00175285	0.00276266	0.0488008	0	0	0	0.00760572	0	0.00174095	0	0.00160981	0.0176308	0.00333361	0	0	0.137026	32.3019	0.00528464	3.16448	0.0257455	0.0851789	0	0	0.081311	0	0	0.028401	0.00679937	0	0.00595711	0.0302084	0.0467727	0	0.00879121	0
k__Bacteria;p__Firmicutes;c__Bacilli;o__Bacillales;f__[Exiguobacteraceae];g__Exiguobacterium;s__	0	0	0	0	0	0	0	0	0	0	0	0	0	0	0	0	0	0	0	0.0116245	0	0	0	0.0186347	0	0	0	0.00618257	0.0125326	0	0	0	0	0.0166588	2.26197	0	0	0	0	0	0	0	0	0	0	0	0	0	0
k__Bacteria;p__Firmicutes;c__Bacilli;o__Gemellales;f__Gemellaceae;g__;s__	0.853568	3.73761	5.95471	4.07913	0.0315771	2.65235	1.47479	1.59917	1.18757	2.45474	1.5895	0.179863	0.060006	0.114349	4.62401	0.533193	2.89216	0.100391	0.00298329	0.00387484	2.24749	2.71992	0.86351	0.0357165	0.0370257	5.08355	2.24352	0.00927386	0.0100261	1.60136	2.87313	3.65962	0	0.00302888	0.0662502	5.45016	0.433576	0.944458	2.34479	2.53223	0.0350836	4.69666	3.02834	0.43884	2.52744	6.00027	0.0329897	0.043956	1.108
k__Bacteria;p__Firmicutes;c__Bacilli;o__Gemellales;f__Gemellaceae;g__Gemella;s__	0.36597	0.318024	0.225398	0.398832	0.00315771	0.126528	0.0989789	0.172827	0.298121	0.123373	0.108777	0.0265707	0.00535768	0.0125506	0.2156	0.140896	0.416242	0.0097942	0.00149165	0	1.11614	0.475072	0.00348189	0.00621157	0.00321963	0.417263	0.0800067	0.00309129	0	0.0490838	0.103766	1.14545	0	0	0.0189286	0.552876	4.58435	0.187641	0.181298	0.102533	0	0.744531	0.817572	0.0019857	0.103212	0.334091	0.0948454	0.00879121	0.584823
k__Bacteria;p__Firmicutes;c__Bacilli;o__Lactobacillales;Other;Other;Other	0	0	0	0	0	0	0	0	0	0	0	0.0020439	0	0	0	0	0	0	0.104415	0.00193742	0	0	0	1.9349	0	0	0	0.214844	0.0125326	0	0	0	2.36723	0.190819	0.41643	0	0	0	0	0	0	0	0	0	0	0	0	0	0
k__Bacteria;p__Firmicutes;c__Bacilli;o__Lactobacillales;f__Aerococcaceae;Other;Other	0.232397	0.0217595	0.0069891	0.032049	0	0.015816	0.0032993	0.0353982	0	0.0939988	0.0163165	0	0	0.00976154	0	0.0317706	0.740624	0.00734565	0	0.00387484	0.0114086	0	0.0156685	0.00931735	0	0.963818	0.00500042	0	0	0	0.00170109	0.0343502	0.0122654	0.0075722	0	0.0412992	0	0.0750563	0	0.0622113	0	0.135987	0.0996268	0	0	0.0200454	0	0.00879121	0.0363539
k__Bacteria;p__Firmicutes;c__Bacilli;o__Lactobacillales;f__Aerococcaceae;g__Alkalibacterium;s__	0	0	0	0	0	0	0	0	0	0	0	0	0	0	0	0	0	0	0.00745823	0	0	0	0	0	0	0	0	0.247303	0	0	0	0	0.0490617	0	0.0378573	0	0	0	0	0	0	0	0	0	0	0	0	0	0
k__Bacteria;p__Firmicutes;c__Bacilli;o__Lactobacillales;f__Aerococcaceae;g__Alloiococcus;s__	0	0	0	0.0017805	0	0	0.209505	0	0	0	0	0	0	0.00278901	0	0	0.446384	0	0	0	0.00190143	0	0	0	0	0	0.00833403	0	0	2.66893	0	0	0	0.00151444	0	0	0	0	0	0	0	0	0	0.00397141	0	0	0	0	0.170705
k__Bacteria;p__Firmicutes;c__Bacilli;o__Lactobacillales;f__Aerococcaceae;g__Marinilactibacillus;s__psychrotolerans	0	0	0	0	0	0	0	0.00208225	0	0	0	0.0020439	0.00107154	0	0	0	0	0	0.337112	0.0213116	0	0	0	28.0048	0	0	0	5.45766	0.0250652	0	0	0	1.83981	0	4.06019	0	0	0	0	0	0	0	0	0	0	0	0	0	0
k__Bacteria;p__Firmicutes;c__Bacilli;o__Lactobacillales;f__Carnobacteriaceae;g__Granulicatella;s__	1.60506	0.530597	1.01691	1.34784	0.0789428	1.06284	0.612019	1.08277	0.0868155	0.328996	0.796791	0.34542	0.0782221	0.101799	0.778265	0.587065	2.96393	0.101615	0	0	1.8634	1.38867	1.59993	0.195664	0.215715	3.58689	0.993416	0	0.0175456	0.640134	1.252	1.63163	0.159451	0.0166588	0	1.58269	0.0549196	2.20165	1.18851	0.311056	0.152029	2.31179	0.928269	0.115171	0.548787	2.12482	0.0329897	0.0263736	0.241832
k__Bacteria;p__Firmicutes;c__Bacilli;o__Lactobacillales;f__Enterococcaceae;g__Enterococcus;s__	0	0	0	0	0	0	0	0	0	0	0	0	0	0	0	0	0	0	0	0.00193742	0	0	0	0	0	0	0	0	0.0200521	0	0	0	0	0.024231	0.83286	0	0	0	0	0	0	0	0	0	0	0	0	0	0
k__Bacteria;p__Firmicutes;c__Bacilli;o__Lactobacillales;f__Lactobacillaceae;g__;s__	0	0	0	0	0	0	0	0	0.00491409	0	0	0	0	0	0	0	0.00287063	0	0	0	0	0	0	0	0	0	0	0.00309129	0	0.0122709	0	0	0	0	0.170358	0	0	0	0	0	0	0	0	0	0.0100695	0	0	0.0615385	0
k__Bacteria;p__Firmicutes;c__Bacilli;o__Lactobacillales;f__Lactobacillaceae;g__Lactobacillus;Other	0.00108596	0	0	0	0	0	0	0	0	0	0	0	0	0.00139451	0	0	0	0	0.00149165	0	0	0	0	0	0	0	0	0	0	0	0	0	0	0.00151444	0	0.00133223	0	0	0	0	0	0	0	0	0	0	0.0123711	5.63516	0.00948362
k__Bacteria;p__Firmicutes;c__Bacilli;o__Lactobacillales;f__Lactobacillaceae;g__Lactobacillus;s__	0.00760175	0	0	0.007122	0	0	0	0	0.286655	0	0	0.0020439	0	0.0125506	0.000876424	0.0110506	0.103343	0	0.00447494	0.00387484	0.00380286	0	0	0.0170818	0	0	0	0.0139108	3.55925	0.0797611	0	0	0	0.00908664	0	0	0	0.0312735	0	0.00460824	0	0	0	0.0397141	0.00251737	0	2.4	35.956	0.753948
k__Bacteria;p__Firmicutes;c__Bacilli;o__Lactobacillales;f__Lactobacillaceae;g__Lactobacillus;s__reuteri	0	0	0	0	0	0	0	0	0	0	0	0	0	0	0	0	0	0	0	0	0	0	0	0	0	0	0	0	2.03279	0	0	0	0	0	0	0	0	0	0	0	0	0	0	0	0	0	0.164948	4.48352	0
k__Bacteria;p__Firmicutes;c__Bacilli;o__Lactobacillales;f__Lactobacillaceae;g__Lactobacillus;s__zeae	0	0	0	0	0.00315771	0	0	0	0.0393127	0	0	0.0020439	0	0.00139451	0	0.00414399	0.00430595	0	0	0.00774969	0	0	0	0	0	0	0	0.33695	0.0250652	0	0	0	0.29437	0.0106011	0.643574	0	0	0	0	0	0	0	0	0.0019857	0	0	2.05773	0	0
k__Bacteria;p__Firmicutes;c__Bacilli;o__Lactobacillales;f__Streptococcaceae;Other;Other	0.0999088	0.0920595	0.0262091	0.0053415	0.0268406	0.0173976	0.0956796	0.0937012	0.00163803	0.0479785	0.051669	0.0899317	0.0107154	0.0167341	0.080631	0.0248639	0.111955	0.00122427	0	0	0.0171129	0.0208823	0.0295961	0.00465867	0.025757	0.0156718	0.0500042	0	0	0.00818063	0.0289184	0.0224597	0	0	0	0.226479	0.00578102	0	0	0.00691236	0.0100239	0.0288973	0.0142324	0.0019857	0.00755211	0.0133636	0	0	0.00474181
k__Bacteria;p__Firmicutes;c__Bacilli;o__Lactobacillales;f__Streptococcaceae;g__Lactococcus;s__	0	0	0	0	0	0.00316321	0	0	0	0	0	0	0	0	0	0	0	0	0	0	0	0	0	0	0	0	0	0	0	0	0	0	0	0.686041	0	0	0	0	0	0	0	0	0	0	0	0	0	0	0
k__Bacteria;p__Firmicutes;c__Bacilli;o__Lactobacillales;f__Streptococcaceae;g__Streptococcus;s__	32.1826	17.4695	29.2948	39.358	13.4266	24.6888	59.8789	15.267	19.5548	10.5739	23.0797	6.59363	14.26	26.5765	24.745	20.3926	45.8541	4.26782	0.174523	0.0213116	24.8821	45.3302	12.883	1.18951	3.70257	20.248	50.8442	0.0633714	7.99579	35.0397	19.2257	42.6827	0.417024	0.0348321	0.217679	20.7562	10.9521	35.0013	18.5045	14.3777	4.97686	15.8782	27.0684	39.1759	19.3334	36.3424	0.235052	0.114286	19.8334
k__Bacteria;p__Firmicutes;c__Bacilli;o__Lactobacillales;f__Streptococcaceae;g__Streptococcus;s__anginosus	0.0412667	0.0184119	0.01922	0.135318	0.00473657	0.0110712	0.00494894	0.212389	0.153975	0.0156665	0.0176763	0.00613171	0.00107154	0.0669363	0.125329	0.164378	0.301417	0	0.00298329	0	0.165424	0.0208823	0.0348189	0.00155289	0.0305865	0.0861951	0.00666722	0	0.077702	0.0879418	0.0153098	0.040956	0	0	0.00946432	0.0199835	0.00867152	0.0562922	0.0443173	0.00345618	0.061814	3.16681	1.45012	0.0218427	0.0352432	0.00668181	0.0907216	0	0.120126
k__Bacteria;p__Firmicutes;c__Bacilli;o__Lactobacillales;f__Streptococcaceae;g__Streptococcus;s__sobrinus	0	0	0	0	0	0	0	0	0.3489	0	0	0	0	0	0	0	0	0	0	0	0	0	0	0	0	0	0	0	0	0.0531741	0	0	0	0	0	0	0	0	0	0	0	0	0.00158138	0.0138999	0	0	0	0.043956	0.244993
k__Bacteria;p__Firmicutes;c__Clostridia;o__Clostridiales;Other;Other;Other	0.0152035	0.132231	0.00174727	0.039171	0.0631542	0.015816	0.061037	0.074961	0.0114662	0.0695199	0.0421511	0.0531415	0.0278599	0.0390462	0	0.0179573	0.143532	0.0171398	0.176014	0	0.00190143	0	0.00174095	0	0.077271	0.0391796	0.0350029	0.00618257	0.66924	0.00204516	0.00170109	0.00792697	0.0122654	0	0	0.0253124	0.121401	0	0.17324	0.00345618	0.0417662	0.0101991	0.00316276	0.00794281	0.0100695	0	0.243299	0.00879121	0
k__Bacteria;p__Firmicutes;c__Clostridia;o__Clostridiales;f__;g__;s__	0.109682	0.187467	0.0314509	0.153123	0	0.23724	0.164965	0.0895367	0.33252	0.180164	0.546604	0.0020439	0	0.011156	0.000876424	0.49866	0.176544	0.0232612	0.0626492	0.226678	0.0171129	0.0887497	0.00174095	0.0201876	0.00482944	0.666053	0.15668	2.50858	0.22308	0.0552192	0.217739	0.339538	0.0367963	0.110554	9.49271	0.682103	1.57244	0.0688016	0.290077	0.0483865	0	2.04491	0.147068	0.0019857	0.224046	0.0534545	0.0948454	0	0.252896
k__Bacteria;p__Firmicutes;c__Clostridia;o__Clostridiales;f__Clostridiaceae;g__;s__	0	0	0	0	0	0	0	0	0	0	0	0	0	0	0	0	0	0	0.107399	0.00193742	0	0	0	1.11808	0	0	0	0.0587344	0	0	0	0	0.355697	0	0.0851789	0	0	0	0	0	0	0	0	0	0	0	0	0	0
k__Bacteria;p__Firmicutes;c__Clostridia;o__Clostridiales;f__Clostridiaceae;g__Geosporobacter_Thermotalea;s__	0	0	0	0	0	0	0	0	0	0	0	0	0	0	0	0	0	0	0.120823	0.0154994	0	0	0	0.0636686	0	0	0	0.00154564	0.0250652	0	0	0	5.09015	0.00151444	2.53644	0	0	0	0	0	0	0	0	0	0	0	0	0	0
k__Bacteria;p__Firmicutes;c__Clostridia;o__Clostridiales;f__Eubacteriaceae;g__Pseudoramibacter_Eubacterium;s__	0.00108596	0	0	0	0	0	0	0	0.0475028	0.0117498	0	0	0	0.00557802	0	0.00138133	0	0	0.00149165	1.86186	0	0	0	0	0	0	0	0.00154564	0.00501303	0	0	0.0118904	0	0	0	0	0	0	0	0.00115206	0	0	0.00790689	0.00397141	0.00755211	0	5.18763	19.5604	0.0015806
k__Bacteria;p__Firmicutes;c__Clostridia;o__Clostridiales;f__Lachnospiraceae;g__;s__	0.502802	1.60686	0.277817	0.409515	0.86995	1.59109	0.603771	1.71161	0.119576	1.26507	1.63981	0.79099	0.60006	1.65667	0.000876424	0.506948	0.828178	10.1578	0.096957	1.08496	0.193946	0.203602	0.332521	0.332319	3.02001	0.399632	0.426702	0.0262759	0.797072	0.0245419	0.165005	0.342181	2.03606	0.00454332	12.6443	0.38768	5.9371	0.650488	0.608356	0.949298	2.36898	1.50606	0.365298	0.0635425	0.636895	0.267272	0.0453608	0	0.109062
k__Bacteria;p__Firmicutes;c__Clostridia;o__Clostridiales;f__Lachnospiraceae;g__Butyrivibrio;s__	0	0.00334762	0	0	0	0.189792	0.0131972	0.00208225	0	0.0146873	0.0271942	0	0.00428614	0.0139451	0	0.0151946	0.0430595	0.317087	0.00149165	0	0.00190143	0	0	0	0.00160981	0.00391796	0.00333361	0.00154564	0	0	0	0	0	0	0	0.00266446	0	0	0	0	0	0	0.0142324	0	0.0151042	0	0	0	0
k__Bacteria;p__Firmicutes;c__Clostridia;o__Clostridiales;f__Lachnospiraceae;g__Catonella;s__	0.0651579	0.0468666	0.0489237	0.580443	0.00631542	0.259383	0.0775334	0.122853	0.00655211	0.025458	0.212115	0.00613171	0.01393	0.0125506	0.000876424	0.157472	0.381794	0.0110185	0.448986	0.455294	0.327046	0	0.0191504	0.00931735	0.0193178	0.203734	0.116676	0	0.411069	0	0.0663423	0.240451	0	0.00151444	0.0378573	0.0492926	0.251474	0.143858	0.0765481	0	0.0033413	0.946812	0.00790689	0	0.151042	0.761727	0.00412371	0	0.0126448
k__Bacteria;p__Firmicutes;c__Clostridia;o__Clostridiales;f__Lachnospiraceae;g__Epulopiscium;s__	0	0	0	0	0	0	0	0	0	0	0	0	0	0	0	0	0	0	0.0223747	0.00193742	0	0	0	0	0	0	0	0	0.0100261	0	0	0	0	0	0.501609	0	0	0	0	0	0	0	0	0	0	0	0	0	0
k__Bacteria;p__Firmicutes;c__Clostridia;o__Clostridiales;f__Lachnospiraceae;g__Moryella;s__	0.221537	0.508838	0.358191	0.32049	0.544705	0.979012	0.0725845	0.999479	0.0163803	1.16911	2.38901	0.386298	0.334319	0.267745	0.000876424	0.349476	0.149273	0.434618	0.0104415	0	0.123593	0.302793	0.100975	0	0.919203	1.96877	0.0250021	0.0262759	2.18568	0.0163613	0.209233	0.359356	0	0	0	0.428979	0.476934	0.30648	0.181298	0.0679716	0.720049	0.763229	0.268834	0.967037	0.531165	0.380863	0.680412	0	0
k__Bacteria;p__Firmicutes;c__Clostridia;o__Clostridiales;f__Lachnospiraceae;g__Oribacterium;s__	0.133574	0.254419	0.417599	0.619614	0.153149	0.526674	0.199607	0.984904	0.0229324	0.356412	1.01842	0.0756244	0.0428614	0.195231	0.0210342	0.852281	0.271275	0.535008	0.298329	0.00581226	0.224369	0.00522057	0.121866	0.00310578	0.199617	0.957941	0.15668	0	5.04562	0.0511289	0.200728	0.709463	0.0367963	15.2822	0.0189286	0.166529	3.39635	0.0625469	0.322308	0.0771881	0.828642	0.396063	0.151812	0.347498	0.742624	0.594681	2.29691	0	0.0395151
k__Bacteria;p__Firmicutes;c__Clostridia;o__Clostridiales;f__Peptococcaceae;g__Peptococcus;s__	0	0.00167381	0	0	0	0.0268872	0.0230951	0	0.0360366	0	0	0	0.00107154	0.00557802	0	0.0207199	0	0	0	0.81178	0	0	0.00870474	0.00155289	0	0	0.0500042	0	0	0.0143161	0	0	0	0	0	0	0	0	0	0.00460824	0	0	0.226137	0	0.108247	0.0334091	0.00412371	0	0.0284509
k__Bacteria;p__Firmicutes;c__Clostridia;o__Clostridiales;f__Peptostreptococcaceae;g__;s__	0	0	0	0	0.00315771	0	0.0164965	0.139511	0	0	0	0	0	0	0	0.0690665	0.0186591	0	0.00596659	0	0	0	0	0.0372694	0	0	0.0100008	0.0401867	0	0	0	0	0.784987	0	0.160893	0	0	0	0	0	0	0.032297	0	0	0	0	0	0	0
k__Bacteria;p__Firmicutes;c__Clostridia;o__Clostridiales;f__Peptostreptococcaceae;g__Filifactor;s__	0.00542982	0.0150643	0.00174727	0	0.00315771	0.0015816	0.715947	0.239459	0	0.0205622	0.00271942	0	0.00107154	0.00418352	0	0.381247	0.235392	0	1.77058	4.70018	0.00380286	0	0	0	0.00160981	0	0.643387	0.173112	0.00250652	0	0	0	0	0.00302888	0.123036	0.0039967	0	0	0.00402885	0.00230412	0.028401	0.0135987	0.564552	0	0.0276911	0	0.0206186	0	0.0015806
k__Bacteria;p__Firmicutes;c__Clostridia;o__Clostridiales;f__Peptostreptococcaceae;g__Peptostreptococcus;s__	0.00217193	0.10545	0.183464	0.243928	0.0173674	0.0474481	0.348076	0.141593	0	0.78724	0.451424	0.00408781	0.0182161	0.00139451	0.000876424	0.530431	0.419113	0	5.10442	0.00581226	0.0323243	0	0.0226323	0.0155289	0.0724416	0.0333026	0.291691	0.0494606	5.73992	0	0.17181	0.194211	0.0122654	0.210507	0	0.223815	0.205226	0.00625469	0.145038	0.00230412	0.0451075	0.0407962	0.166045	0	0.208942	0.160363	0.0907216	0	0.0126448
k__Bacteria;p__Firmicutes;c__Clostridia;o__Clostridiales;f__Veillonellaceae;Other;Other	0.00977368	0.0418452	0.0104836	0.010683	0.0426291	0.0253056	0	0.0353982	0	0.00685408	0.0312734	0.0388342	0.0128584	0.0711198	0	0.0483465	0.0086119	0.0171398	0	0	0.00570429	0	0	0	0.0386355	0	0	0.0324585	0.00250652	0	0.00170109	0.00792697	0	0	0	0.0333058	0.00867152	0	0.00402885	0.0115206	0.0150358	0.0118989	0.00158138	0.0138999	0.00251737	0	0	0	0
k__Bacteria;p__Firmicutes;c__Clostridia;o__Clostridiales;f__Veillonellaceae;g__;s__	0.00108596	0	0.00174727	0	0.795743	0	0.0115475	0	0	0.00685408	0	0	0.212164	0.230093	0	0.107744	0.00287063	0	0	0	0	0	0	0	0.0660024	0	0.00666722	0	0	0	0	0.00660581	0	0	0	0	0	0	0	0	0.357519	0.032297	0	0	0	0.0467727	0	0	0
k__Bacteria;p__Firmicutes;c__Clostridia;o__Clostridiales;f__Veillonellaceae;g__Dialister;s__	0.133574	0.0234333	0.00524182	0.0979275	0.0378925	0.0347953	0.0940299	0.0229047	0.222772	0.145894	0.106058	0.00613171	0.0503622	0.0515967	0.00964067	0.0511092	0.150708	0.00734565	42.0704	1.02877	0.528598	0.0261028	0	5.76589	0.0354159	0.162595	0.170014	11.0328	1.71195	0.00204516	0.00170109	0.0594522	0	1.03133	0	0.0199835	0.00578102	0.300225	0.197413	0.0126727	0.115275	0.178483	0.117022	0.0357427	0.0276911	0.153682	7.98351	0.254945	0.0537405
k__Bacteria;p__Firmicutes;c__Clostridia;o__Clostridiales;f__Veillonellaceae;g__Megasphaera;s__	0.178098	0.230986	0.150266	0.0908055	0.314192	1.21309	0.0148468	0.349818	0.0507789	0.100853	0.862057	1.02195	0.371823	0.575931	0.00613497	0.787358	0.0889897	0.195884	0	0	0.182537	0	0.00522284	0	0.552166	0.215488	0.0250021	2.98	0.0150391	0	0.0153098	0.214028	0	0	0	0.157203	0.187883	0.0688016	0.145038	0.0103685	1.36325	1.24938	0.297299	0.228356	0.0302084	0.0334091	0.0123711	0	0.0189672
k__Bacteria;p__Firmicutes;c__Clostridia;o__Clostridiales;f__Veillonellaceae;g__Schwartzia;s__	0.00651579	0	0	0	0.00157886	0	0.0214454	0.016658	0	0.00293746	0.00271942	0	0.00107154	0.00139451	0	0	0.0358829	0.00244855	0.00894988	0.133682	0.00380286	0	0	0.00621157	0	0	0.0383365	0	0.604071	0	0.00170109	0	0	0.0075722	0	0	0	0	0.0483462	0	0	0	0	0	0.00251737	0	0.36701	0	0.015806
k__Bacteria;p__Firmicutes;c__Clostridia;o__Clostridiales;f__Veillonellaceae;g__Selenomonas;s__	0.0760175	0.348152	0.0681437	0.17983	2.50722	0.61208	0.158366	0.193649	0.427525	0.422015	0.47318	0.333156	0.932236	0.174313	0.00964067	0.715529	0.612881	2.64321	0.00596659	0.337111	0.0893672	0.0887497	0.0104457	0.00310578	0.188348	0.131252	0.176681	0.00927386	7.06086	0.0184064	0.0663423	0.0303867	0	0.00454332	0	0.107911	9.2583	0.206405	0.100721	0.0334098	0.733415	1.94632	0.158138	0.105242	0.0553821	0.447681	0.0989691	0	0.167544
k__Bacteria;p__Firmicutes;c__Clostridia;o__Clostridiales;f__Veillonellaceae;g__Selenomonas;s__noxia	0.0271491	0.00334762	0.0209673	0.017805	0.108941	0.0142344	0.00824824	0.0145757	0.0884535	0.00489577	0.0135971	0	0.00750075	0.00418352	0.000876424	0.0262453	0.00574127	0.00244855	0.00298329	0	0.0456343	0	0	0	0.00321963	0.0235077	0.0166681	0	0.167937	0	0	0.0171751	0	0	0	0	0	0	0.00805769	0.00230412	0.0434369	0.00509953	0.0395344	0.00992851	0.00503474	0.0334091	0	0	0.015806
k__Bacteria;p__Firmicutes;c__Clostridia;o__Clostridiales;f__Veillonellaceae;g__Veillonella;Other	0.0325789	0.0284547	0.00524182	0.0017805	0.0489445	0.00790801	0.0032993	0.0478917	0	0.0146873	0.0584676	0.435351	0.0825083	0.361177	0.000876424	0.0511092	0.00143532	0.026934	0.00447494	0	0.00950715	0	0	0	0.209276	0.00195898	0	0.0262759	0	0	0.00170109	0.00660581	0	0.00151444	0	0.0492926	0	0	0.00402885	0.00691236	0.136993	0.0135987	0.00632551	0.0397141	0	0	0	0	0.0015806
k__Bacteria;p__Firmicutes;c__Clostridia;o__Clostridiales;f__Veillonellaceae;g__Veillonella;s__	0	0	0	0	0	0	0	0	0	0	0	0	0.136085	0.651234	0	0.00138133	0.00287063	0.0575409	0	0	0	0	0	0	0	0	0	0	0	0	0	0.0911601	0	0	0	0	0.00289051	0	0	0.199306	0	0	0.00158138	0.242256	0	0	0	0	0
k__Bacteria;p__Firmicutes;c__Clostridia;o__Clostridiales;f__Veillonellaceae;g__Veillonella;s__dispar	7.45515	5.43988	7.0485	6.26558	7.16485	10.5999	1.68429	6.84435	1.17774	4.45123	8.38942	30.3274	10.8536	13.5671	0.260298	5.25182	4.30165	7.36769	0.0298329	0.0135619	5.77274	4.57322	2.06302	0.0900677	17.9494	6.44308	1.59847	0.0695539	1.46381	0.173838	1.85418	7.89922	0.883111	0.01363	0.1325	5.48213	2.32108	8.56267	9.4839	3.84097	27.1998	3.88244	5.01297	12.4464	4.87363	6.10049	2.32577	1.63516	1.03213
k__Bacteria;p__Firmicutes;c__Clostridia;o__Clostridiales;f__Veillonellaceae;g__Veillonella;s__parvula	0.140089	0.227638	0.0681437	0.003561	0.0521022	0.0205608	0.100629	0.160333	0.00982817	0.050916	0.0203957	0.116502	0.0814367	0.0320736	0.0648554	0.0745918	0.0258357	0.00122427	0	0	0.0361272	0.0678674	0	0.00155289	0.00643925	0.162595	0.0650054	0	0	0	0.113973	0.00792697	0	0.00151444	0	0.321068	0.00289051	0	0.0644615	0.0149768	0.00668259	0.00509953	0.0363717	0.073471	0.0176216	0	0	0	0.0189672
k__Bacteria;p__Firmicutes;c__Clostridia;o__Clostridiales;f__[Acidaminobacteraceae];g__Fusibacter;s__	0	0	0	0	0	0	0	0	0	0	0	0	0	0	0	0	0	0	0.00596659	0.00193742	0	0	0	0.809056	0.00160981	0	0	0.0200934	0.00250652	0	0	0	0	0	0.028393	0	0	0	0	0	0	0	0	0	0	0	0	0	0
k__Bacteria;p__Firmicutes;c__Clostridia;o__Clostridiales;f__[Mogibacteriaceae];g__;s__	0.150949	0.326393	0.256849	0.0302685	0.0126308	0.0727537	0.367871	0.572618	0.0311225	0.364245	0.813108	0	0.00964382	0.0488077	0.274321	0.683758	0.195203	0.00244855	2.57906	8.02867	0.59895	0.224484	0.0470056	8.23032	0.0144883	0.0803181	0.246687	0.0479149	0.320834	0.0572644	0.127581	0.231203	0.0735925	34.0628	0.028393	0.29842	0.011562	0.350263	0.765481	0.00460824	0.0451075	0.132588	0.969385	0.0019857	0.234115	0.106909	0.243299	0.00879121	0.0584823
k__Bacteria;p__Firmicutes;c__Clostridia;o__Clostridiales;f__[Mogibacteriaceae];g__Anaerovorax;s__	0.00434386	0	0	0	0	0.00632641	0.428908	0	0.00327606	0.000979154	0.00135971	0	0	0.0167341	0	0	0.182285	0	0.00149165	0.681972	0.0969729	0	0	0	0	0.131252	0.358363	0	0	0	0	0.0145328	0	0	0	0	0	0	0	0	0.00668259	0	0.191347	0	0	0	0	0	0
k__Bacteria;p__Firmicutes;c__Clostridia;o__Clostridiales;f__[Mogibacteriaceae];g__Mogibacterium;s__	0.171582	0.301285	0.200937	0.220782	0.12473	0.37484	0.0725845	0.23113	0.00491409	0.147852	0.426949	0.138985	0.0503622	0.0766978	0.000876424	0.564964	0.0889897	0.287705	0.0104415	2.31328	0.467752	0.0678674	0.00870474	0	0.384745	0.17239	0.0433369	7.46236	1.02517	0	0.040826	0.274801	0.0245308	6.79681	0.00946432	0.4836	0.0982773	0.4003	0.00402885	0.112902	0.260621	0.311071	0.173952	0.0258141	0.173699	0.280636	0.230928	0	0.0142254
k__Bacteria;p__Firmicutes;c__Clostridia;o__Clostridiales;f__[Tissierellaceae];g__;s__	0.00325789	0	0	0	0.00315771	0	0.00659859	0	0	0.00195831	0.00135971	0	0	0	0	0	0	0	0.00298329	9.15819	0	0	0	0	0	0	0	0	0	0	0	0	0	0	0	0	0	0	0	0	0	0	0	0	0	0	0	0	0
k__Bacteria;p__Firmicutes;c__Clostridia;o__Clostridiales;f__[Tissierellaceae];g__Anaerococcus;s__	0	0	0	0.0017805	0	0	0	0.00208225	0	0	0	0	0	0	0	0.00138133	0	0	0	0	0	0	0	0	0	0	0	38.3057	0.00501303	0	0	0	0	0	0	0	0	0	0	0	0	0	0	0	0	0	0	0	0
k__Bacteria;p__Firmicutes;c__Clostridia;o__Clostridiales;f__[Tissierellaceae];g__Parvimonas;s__	0.319274	0.0318024	0.0943528	0.039171	0.0694697	0.371677	0.308484	0.637168	0.0196563	0.089103	0.789993	0.00408781	0.0192876	0.0753033	0.0368098	1.3689	0.447819	0.0159156	18.7709	3.35368	3.35032	0.485513	0.127089	9.46487	0.0370257	0.360452	0.305025	0.00927386	0.270704	0.0245419	0.0119076	0.0832331	0.0245308	0.0908664	0	0.0333058	0	0.988241	1.21268	0.00806442	0.220526	0.899216	1.81068	0.0476569	0.0276911	0.534545	0.239175	0	0.1059
k__Bacteria;p__Firmicutes;c__Erysipelotrichi;o__Erysipelotrichales;f__Erysipelotrichaceae;g__Bulleidia;s__	0.379002	0.225964	0.213167	0.616053	0.0473657	1.39814	0.112176	0.156169	0.00163803	0.369141	0.735604	0.042922	0.0771506	0.330498	0	0.37434	0.176544	0.460327	0.539976	0.282864	0.334652	0.0417646	0.0574513	0.00776446	0.0788809	0.00979489	0.051671	0	0.436134	0	0.173511	0.395027	0	0.0848087	0	0.207828	1.45393	0.193895	0.479433	0.119814	0.294034	0.85672	0.279904	0.0178713	0.120834	0.253909	0.131959	0	0.023709
k__Bacteria;p__Firmicutes;c__Erysipelotrichi;o__Erysipelotrichales;f__Erysipelotrichaceae;g__Bulleidia;s__moorei	0.0412667	0.0401714	0.00873637	0.007122	0.00947314	0.0221424	0.00824824	0.0229047	0	0.0156665	0.0135971	0.00613171	0.0310745	0.131084	0.000876424	0.016576	0	0.0097942	0.00149165	0.00193742	0.0114086	0.0156617	0	0	0.00160981	0.00783592	0.00833403	0.00309129	0	0	0.0272174	0.00792697	0	0	0	0.0373025	0.0896057	0	0.00805769	0.00806442	0.00501195	0	0.0158138	0.0476569	0.00251737	0	0	0	0.00474181
k__Bacteria;p__Firmicutes;c__Erysipelotrichi;o__Erysipelotrichales;f__Erysipelotrichaceae;g__PSB-M-3;s__	0	0	0	0	0	0	0	0	0	0	0	0	0	0	0	0	0	0	0.0268496	0.00581226	0	0	0	0.259333	0	0	0	0.0494606	0.00501303	0	0	0	0.0981234	0	1.72251	0	0	0	0	0	0	0	0	0	0	0	0	0	0
k__Bacteria;p__Fusobacteria;c__Fusobacteriia;o__Fusobacteriales;f__Fusobacteriaceae;g__Fusobacterium;s__	1.74732	3.80959	0.884121	1.76091	0.0805217	1.25737	1.19435	5.84071	0.981179	2.37934	3.36121	0.0102195	0.206806	0.202203	0.206836	4.24621	2.16589	0.00856992	4.17214	5.60496	6.71205	1.28948	0.33078	22.006	0.447528	6.68795	1.33344	0.0154564	10.951	0.272006	0.894771	0.837616	0.0122654	22.1305	0.0473216	6.33743	7.9171	2.47686	2.41731	0.188938	0.36086	5.87295	2.41793	0.186656	3.23734	1.55018	2.65567	0.0351648	1.06217
k__Bacteria;p__Fusobacteria;c__Fusobacteriia;o__Fusobacteriales;f__Leptotrichiaceae;g__;s__	0	0	0	0	0	0	1.14321	0.262363	0	0.00293746	0	0	0.0514337	0.00139451	0	0	0.0645893	0	0	0	0	0	0	0	0	0	0.88174	0	0.00250652	0	0	0	0	0	0	0	0	0	0	0	0	0	0	0	0	0	0	0	0
k__Bacteria;p__Fusobacteria;c__Fusobacteriia;o__Fusobacteriales;f__Leptotrichiaceae;g__Leptotrichia;s__	2.30007	14.6743	1.56206	1.74489	36.7652	10.1539	1.55067	5.23686	2.42264	4.14672	3.97716	0.0592732	18.1657	7.0562	0.0560911	4.88024	5.15135	54.9553	0.238663	0.00581226	1.41466	1.98382	0.20195	0.00155289	40.0457	3.49874	1.09676	0.021639	1.17556	0.357902	1.59051	1.32512	0.0122654	0.0196877	0.0378573	4.74408	10.0156	2.85214	4.43979	4.75571	17.9177	9.18085	1.33943	12.7164	3.13161	1.46332	0.0371134	0.0175824	0.910427
k__Bacteria;p__Proteobacteria;c__Alphaproteobacteria;o__Rhizobiales;f__Bradyrhizobiaceae;g__;s__	0.0162895	0	0.0331982	0.119293	0	0.0601009	0.0230951	0.008329	0.0163803	0.000979154	0.0176763	0	0	0	0.00701139	0.012432	0.0430595	0.0208127	0.0238663	0	0.121692	0.308014	0	0.0108702	0	0.0372206	0.0100008	0.0340041	0.0175456	0.0327225	0.00680434	0.0264232	1.10389	0.00454332	0.48268	0	0	0.375281	0.229644	0.00115206	0.061814	0.0237978	0.04586	0.00794281	0.0578995	0.2205	0	0	0.0379345
k__Bacteria;p__Proteobacteria;c__Alphaproteobacteria;o__Rhizobiales;f__Methylobacteriaceae;g__Methylobacterium;s__	0.0228053	0	0.03844	0.081903	0	0.0316321	0.0643363	0.0104112	0.0917296	0.00391662	0	0	0	0.00139451	0.00525855	0.0207199	0.0172238	0.0232612	0.0343079	0	0.0817615	0.506395	0.031337	0.0465867	0.00482944	0.207652	0.0300025	0.0340041	0.0401043	0.157477	0.059538	0.033029	1.92567	0.00151444	0.520538	0.00932562	0	0.275206	0.568067	0.0230412	0.113604	0.115589	0.0743248	0	0	0	0	0	0.0173866
k__Bacteria;p__Proteobacteria;c__Alphaproteobacteria;o__Rhodobacterales;f__Rhodobacteraceae;g__;s__	0	0	0	0	0	0	0	0	0.00327606	0	0	0	0	0	0	0	0	0	0	0	0	0	0	0	0	0	0	0	0	0	0	0	0	0	0.0473216	0	0	0	0	0	0	0	0	0	0.00503474	0	0	0	0
k__Bacteria;p__Proteobacteria;c__Alphaproteobacteria;o__Rhodobacterales;f__Rhodobacteraceae;g__Paracoccus;s__	0	0	0	0.0053415	0	0	0	0	0.00982817	0	0	0	0	0	0	0	0.0157885	0	0.0611575	0.0755594	0	0	0	0.776446	0	0	0	0.443599	0.0626629	0	0	0	0	0.00151444	10.6947	0	0	0	0	0	0.0451075	0	0	0	0	0	0	0	0
k__Bacteria;p__Proteobacteria;c__Alphaproteobacteria;o__Rhodobacterales;f__Rhodobacteraceae;g__Rhodobaca;s__	0	0	0	0	0	0	0	0	0	0	0	0	0	0	0	0	0	0	0.0119332	0.0135619	0	0	0	0.580781	0	0	0	0.0680083	0	0	0	0	0	0	0.388037	0	0	0	0	0	0	0	0	0	0	0	0	0	0
k__Bacteria;p__Proteobacteria;c__Alphaproteobacteria;o__Rhodospirillales;f__Acetobacteraceae;g__Acidocella;s__	0.0162895	0.00502142	0.0436819	0.133537	0.00157886	0.099641	0	0.0041645	0.0114662	0.00195831	0.00679856	0	0	0	0.00788782	0	0.239698	0.0097942	0	0	0.00760572	0.114853	0	0	0.00321963	0	0.0166681	0.00463693	0	0.132935	0.00510326	0.081912	0	0.00302888	0.028393	0.00666116	0	0.0938204	0.189356	0.0241933	0.0634846	0.0135987	0.04586	0.0178713	0.0125868	0.354136	0	0	0.0584823
k__Bacteria;p__Proteobacteria;c__Alphaproteobacteria;o__Rickettsiales;f__mitochondria;Other;Other	0	0	0.693668	0	0	0.00316321	0.00659859	0.0041645	0	0	0	0	0	0.00139451	0	0	0	0	0	0	0	0	0.00174095	0	0.00321963	0	0	0	0	0	0	0.0303867	0	0	0	0	0	0	0	0	0	0	0	0	0	0	0	0	0.0015806
k__Bacteria;p__Proteobacteria;c__Betaproteobacteria;o__Burkholderiales;f__Alcaligenaceae;g__Sutterella;s__	0	0	0	0	0	0	0	0	0	0	0	0	0	0	0	0	0	0	0.933771	0.00193742	0	0	0	0	0	0	0	0	0	0	0	0	0	0	0	0	0	0	0	0	0	0	0	0	0	0	0	0	0
k__Bacteria;p__Proteobacteria;c__Betaproteobacteria;o__Burkholderiales;f__Burkholderiaceae;g__Lautropia;s__	0.8666	0.0418452	0.490984	0.0267075	0.0284194	0.0442849	0.0214454	0.106195	0.114662	0.000979154	0.0312734	0	0.00321461	0.0209176	0	0.167141	0.688952	0.00244855	0.00149165	0	0.0494372	0.224484	0.0191504	0.043481	0.0112687	0.666053	0.0383365	0	0	0	0.0459293	0.0805908	0	0.0469476	0	0.0119901	0.00578102	0.819365	0.153096	0.0979251	0.056802	0.0356967	0	0.00397141	1.28134	0.0133636	0.0618557	0.0175824	0.0189672
k__Bacteria;p__Proteobacteria;c__Betaproteobacteria;o__Burkholderiales;f__Comamonadaceae;g__;s__	0.00868772	0.00334762	0	0.0480735	0	0	0.00494894	0	0.00819014	0	0.00135971	0	0	0	0	0.0151946	0.0129179	0	0.0119332	0	0.0380286	0.0522057	0	0.0170818	0	0.0881541	0.00500042	0	0	0.0613547	0	0.00660581	0.0981234	0	0.00946432	0	0	0.118839	0.0926635	0.00460824	0.0183771	0.0271975	0.0221393	0.0019857	0.0125868	0	0	0	0.0252896
k__Bacteria;p__Proteobacteria;c__Betaproteobacteria;o__Burkholderiales;f__Oxalobacteraceae;g__;s__	0.145519	0.00669523	0.347708	1.03981	0.00315771	0.371677	0.194658	0.0104112	0.524169	0.0518952	0.203957	0	0.00107154	0.00278901	0.114812	0.276266	0.459302	0.162829	0.313246	0.00774969	1.15037	4.67763	0.0678969	0.214299	0.0160981	1.50645	0.356696	0.199388	0.157911	1.66476	0.437179	0.429377	10.303	0.0272599	5.37573	0.0226479	0.0433576	3.29622	3.59373	0.270734	0.806923	0.396063	0.839712	0.162828	0.835767	3.10704	0.0701031	0	1.00368
k__Bacteria;p__Proteobacteria;c__Betaproteobacteria;o__Neisseriales;f__Neisseriaceae;g__;s__	0.627688	0.0401714	0.069891	0.229684	0.0489445	0.0395401	0.164965	0.12077	0.311225	0.21933	1.36651	0	0.00107154	0.0125506	0.0280456	0.175429	0.166497	0.00122427	0.0164081	0	0.112184	0	0.00522284	0	0.0305865	0.450565	0.113343	0	0.0601564	1.43161	0.0221141	0.0554888	0	0	0	0.051957	0.011562	0.250188	0.0765481	0.0368659	0.275657	0.0798926	0.0173952	0.00992851	0.264324	0.0601363	0	0.00879121	0.961007
k__Bacteria;p__Proteobacteria;c__Betaproteobacteria;o__Neisseriales;f__Neisseriaceae;g__Eikenella;s__	0.0760175	0.00669523	0	0.0231465	0.00157886	0.00474481	0.0115475	0.0145757	0.0114662	0.00293746	0	0	0	0	0.0035057	0.00138133	0.0244004	0	0	0	0	0	0.00174095	0	0	0.123416	0.0383365	0	0	0.378354	0.00510326	0	0	0	0	0.0039967	0.17343	0	0	0	0	0.0577946	0.00316276	0	0.0302084	0	0	0	0.00632241
k__Bacteria;p__Proteobacteria;c__Betaproteobacteria;o__Neisseriales;f__Neisseriaceae;g__Kingella;s__	0.00977368	0.00502142	0.0646491	0.039171	0	0.00948962	0.00824824	0.0187402	0	0.00881238	0.0149568	0	0.00642921	0.00697253	0.0175285	0.0138133	0.177979	0	0.00894988	0	0.0171129	0	0.00174095	0	0.00321963	0.0528924	0.00500042	0	0.157911	0.0593096	0.00170109	0.0369925	0	0	0	0.00133223	0.00289051	0.0312735	0.0443173	0	0.00167065	0.00849921	0.0189765	0.0337569	0.0629342	0.0734999	0	0	0.0316121
k__Bacteria;p__Proteobacteria;c__Betaproteobacteria;o__Neisseriales;f__Neisseriaceae;g__Neisseria;Other	0.00868772	0.00836904	0	0.0160245	0	0	0.331579	0	0	0	0.00135971	0.0020439	0	0	0.0035057	0.00966931	0	0	0	0	0.00190143	0.00522057	0.00522284	0	0	0.0137129	0.420035	0	0	0	0.00510326	0	0	0	0	0.0213157	0.00289051	0	0	0	0	0	0.00158138	0	0	0	0	0	0.0015806
k__Bacteria;p__Proteobacteria;c__Betaproteobacteria;o__Neisseriales;f__Neisseriaceae;g__Neisseria;s__	0.87746	0.749866	0.531171	1.02023	0.0489445	0.186629	0.197958	0.616346	0.0131042	0.089103	0.387518	0.0122634	0.0632206	0.0418352	0.0727432	0.107744	0.759283	0.0146913	0	0	0.201552	0.0313234	0.139276	0.217405	0.00643925	2.23715	0.0950079	0.00154564	0.00250652	0.499018	0.227945	0.100408	0.183981	0.110554	0	0.41166	0.0404671	0.168877	0.0564039	0.0737319	0.190454	0.560948	0.35581	0.0218427	12.3024	0.2205	0.00412371	0	0.0505793
k__Bacteria;p__Proteobacteria;c__Betaproteobacteria;o__Neisseriales;f__Neisseriaceae;g__Neisseria;s__cinerea	0.00325789	0.0585833	0.0104836	0.003561	0.104204	0.015816	0.0032993	0.272775	0	0.0215414	0	0.0694927	0.0128584	0.0348626	0.00613497	0.00828798	0	0	0	0	0	0	0.00174095	0	0.0225374	0	0	0	0	0	0.00510326	0	0	0	0	0.0186512	0.00578102	0	0	0.00115206	0.0116945	0.00849921	0.00158138	0.0019857	0.0125868	0	0	0	0
k__Bacteria;p__Proteobacteria;c__Betaproteobacteria;o__Neisseriales;f__Neisseriaceae;g__Neisseria;s__subflava	6.98493	5.27417	4.38741	3.26366	0.459447	4.2814	3.7579	8.66007	0.00982817	0.707928	0.643144	0.110371	0.222879	0.343048	1.97108	6.63453	0.0215298	0.00856992	0	0	2.57263	3.93109	3.125	0.0745388	0.0563435	8.42753	4.50038	0.0139108	0	0.00409031	6.82135	0.0224597	0	0	0	9.2337	0.543415	0.763072	5.10455	0.841004	0.0250597	10.1617	0.740085	0	0.0125868	3.98904	0	0.00879121	0.233929
k__Bacteria;p__Proteobacteria;c__Epsilonproteobacteria;o__Campylobacterales;f__Campylobacteraceae;g__Campylobacter;s__	0.592937	0.393345	0.396631	0.601809	0.519444	0.464991	0.344776	0.551796	0.126128	0.674637	0.573798	0.807342	0.513266	0.14224	0.0823839	0.665801	0.311464	0.609689	1.67064	0.397171	0.340356	0.27669	0.18454	0	0.52158	0.630791	0.271689	0	0.817125	0.0593096	0.147994	0.298582	0.110389	0.00605776	0	0.239802	4.30397	0.61296	0.503606	0.297232	0.297375	0.843122	0.178696	0.113185	0.367536	1.74395	0.387629	0	0.377764
k__Bacteria;p__Proteobacteria;c__Gammaproteobacteria;o__Alteromonadales;f__[Chromatiaceae];g__Alkalimonas;Other	0.00108596	0.00167381	0	0	0	0	0	0	0	0.00293746	0	0	0	0	0	0	0	0	0.114857	0	0	0.00522057	0	0.085409	0	0	0	0.00154564	0	0	0	0	0.0490617	0	0	0.00666116	0	0	0	0	0	0	0	0	0	0	0	0	0
k__Bacteria;p__Proteobacteria;c__Gammaproteobacteria;o__Alteromonadales;f__[Chromatiaceae];g__Rheinheimera;Other	0	0	0	0	0	0	0	0	0	0	0	0	0	0	0	0	0	0	0.0104415	0	0	0	0	0	0	0	0	0.0850104	0	0	0	0	0	0	0.719288	0	0	0	0	0	0	0	0	0	0	0	0	0	0
k__Bacteria;p__Proteobacteria;c__Gammaproteobacteria;o__Alteromonadales;f__[Chromatiaceae];g__Rheinheimera;s__	0	0	0	0	0	0.0189792	0	0	0	0.000979154	0	0	0	0	0	0	0	0.00122427	0.149165	0.00774969	0	0.0156617	0	0	0	0.00195898	0	0.0695539	0.0225587	0	0.00170109	0	0	0	4.17376	0	0	0	0	0	0	0	0	0	0	0	0	0	0.0142254
k__Bacteria;p__Proteobacteria;c__Gammaproteobacteria;o__Cardiobacteriales;f__Cardiobacteriaceae;g__Cardiobacterium;s__	0.165067	0	0.0751328	0.129976	0	0.00632641	0.056088	0.0374805	0.0147423	0.000979154	0	0	0.00107154	0.00278901	0	0.0400586	0.127743	0	0.00596659	0	0.108382	0.0522057	0.00348189	0	0	0.123416	0.0416701	0	0.0225587	0.038858	0.0221141	0	0	0	0	0.0039967	0	0	0	0.00230412	0.00501195	0.0526951	0	0.0019857	0.04783	0	0.00412371	0	0.0711271
k__Bacteria;p__Proteobacteria;c__Gammaproteobacteria;o__Enterobacteriales;f__Enterobacteriaceae;Other;Other	0	0	0	0	0	0	0	0	0	0	0	0	0	0	0.000876424	0.522143	0.00143532	0	0	0.00193742	0	0	0	0	0	0	0	0	0	0	0	0	0.0367963	0.089352	0.369108	0	0	0	0	0	0	0	0	0	0	0	0	0	0
k__Bacteria;p__Proteobacteria;c__Gammaproteobacteria;o__Enterobacteriales;f__Enterobacteriaceae;g__;s__	0.00108596	0	0.0209673	0.0338295	0	0.0173976	0	0.00208225	0.0131042	0.00293746	0.00679856	0	0	0	0.00438212	0.0138133	0.0976016	0	0	0	0	0	0.00348189	0.00155289	0	0	0	0	0	0	0	0.00132116	0.122654	0	0	0.00266446	0	0.0437828	0.189356	0.00691236	0.0167065	0.00169984	0.00632551	0	0.00251737	0.0534545	0	0	0.023709
k__Bacteria;p__Proteobacteria;c__Gammaproteobacteria;o__Oceanospirillales;f__Halomonadaceae;g__Halomonas;s__	0	0	0	0	0	0	0.00164965	0	0	0	0	0	0	0	0.00262927	0	0	0	0	0	0.00190143	0.00522057	0	0	0	0	0.00166681	0	0	0	0	0	0.0367963	0.00151444	0	0	0	0	0	0	0.00167065	0	0	0	0	0	0	0	0.00474181
k__Bacteria;p__Proteobacteria;c__Gammaproteobacteria;o__Oceanospirillales;f__Oceanospirillaceae;g__Nitrincola;s__	0	0	0	0	0	0	0	0	0	0	0	0	0	0	0	0	0	0	0.164081	0	0	0	0	0.0745388	0	0	0	0	0	0	0	0	0.0735925	0	0.104108	0	0	0	0	0	0	0	0	0	0	0	0	0	0
k__Bacteria;p__Proteobacteria;c__Gammaproteobacteria;o__Pasteurellales;f__Pasteurellaceae;g__Actinobacillus;s__parahaemolyticus	0.0510404	0	0	0.007122	0	0	0.089081	0	0.0868155	0.000979154	0.00135971	0	0.0975098	0.00976154	0	0.174048	0	0.0122427	0	0	0.02662	0.7361	0	0	0	1.42222	0.0250021	0	0	0.0449935	0.67363	0	0.0122654	0	0	0.00133223	0	0.0437828	0.201442	0.00115206	0	0.175084	0.0237207	0	3.40852	0.534545	0.00412371	0	0.946781
k__Bacteria;p__Proteobacteria;c__Gammaproteobacteria;o__Pasteurellales;f__Pasteurellaceae;g__Aggregatibacter;Other	0.00108596	0	0.15376	0	0	0	0.00824824	0	0.0262085	0.000979154	0	0	0	0	0.0113935	0	0	0	0	0	0	0.00522057	0.0365599	0	0.00321963	0	0.176681	0	0	0.0409031	0	0	0	0.00151444	0	0.00532893	0	0	0	0	0	0	0.00158138	0	0	0	0	0	0.967329
k__Bacteria;p__Proteobacteria;c__Gammaproteobacteria;o__Pasteurellales;f__Pasteurellaceae;g__Aggregatibacter;s__segnis	1.19456	0.0318024	0.0401873	0.07122	0	0.324229	0.117125	0.16658	0.71418	0.0567909	0.0258345	0	0.0235738	0.00557802	0.671341	0.447551	0.92578	0.0159156	0	0	0.140706	0.130514	0	0.0124231	0	2.0393	0.813401	0.00154564	0	1.902	0.17181	0.257626	0	0.00151444	0	0.114572	0.0144525	0.650488	1.92579	0.352531	0.0116945	1.0318	0.645202	0.0019857	0.34488	0.300682	0	0.00879121	0.720755
k__Bacteria;p__Proteobacteria;c__Gammaproteobacteria;o__Pasteurellales;f__Pasteurellaceae;g__Haemophilus;Other	0.186786	0.137252	0.0069891	0	0.0173674	0.0173976	0.0379419	0.0687142	0	0.0146873	0.00543885	0.0306585	0.226094	0.0278901	0.0753725	0.0414399	0.0502361	0	0	0	0.00380286	0	0.00870474	0.00310578	0.00160981	0.00587694	0.188349	0	0	0.00204516	0.079951	0	0	0	0	0.110575	0.245693	0.00625469	0	0.0057603	0.00501195	0.0101991	0.00158138	0	0.261806	0	0	0	0.0015806
k__Bacteria;p__Proteobacteria;c__Gammaproteobacteria;o__Pasteurellales;f__Pasteurellaceae;g__Haemophilus;s__	0.00542982	0.00502142	0.195695	0.0195855	0	0.110712	0.0527887	0	0.0409507	0.0479785	0.00679856	0	0.00321461	0	1.58896	0.120176	0.193768	0	0	0	0.0342257	0.0417646	0.0104457	0.0419281	0	0.00783592	2.18018	0.00618257	0	0.116574	0.328309	0.0687004	0	0	0.0189286	0	0	0	0.318279	0.0299536	0.0100239	0.00169984	0.411158	0	0.04783	0.147	0	0	0.330346
k__Bacteria;p__Proteobacteria;c__Gammaproteobacteria;o__Pasteurellales;f__Pasteurellaceae;g__Haemophilus;s__parainfluenzae	13.2857	3.33255	2.89174	1.08967	1.02468	2.58118	0.570778	0.864133	0.163803	1.13582	1.43993	2.79197	24.4867	0.829731	1.20333	2.44634	1.65779	0.0636623	0.0104415	0.00581226	17.9419	12.4667	0.687674	0.116467	0.502262	3.53988	0.87674	0.0108195	0.0125326	0.26587	5.57276	0.254984	0.159451	0.00908664	0.00946432	2.56188	0.375766	8.02477	9.8747	0.661283	0.718379	1.01821	0.885572	0.48054	15.1369	6.56154	0.00412371	0.0175824	1.01159
k__Bacteria;p__Proteobacteria;c__Gammaproteobacteria;o__Pseudomonadales;f__Moraxellaceae;g__Enhydrobacter;s__	0	0	0	0	0	0	0	0	0.114662	0	0	0	0	0	0.00175285	0	0	0	0.00149165	0.122058	0	0	0	0	0	0	0	0	0.00751955	0	0	0	0	0.0075722	2.9434	0	0	0	0	0	0	0	0	0.00794281	0	0	0	0	0
k__Bacteria;p__Proteobacteria;c__Gammaproteobacteria;o__Pseudomonadales;f__Moraxellaceae;g__Moraxella;s__	0.00760175	0	8.94779	0	0.00157886	0	0.178162	0	46.6232	0.00391662	0	0	0	0	0.022787	0	0.00430595	0.00122427	0.00149165	0	0.00760572	0.0104411	63.0641	0	0.00643925	0.0313437	11.0893	0	0	43.0424	0.00340217	0.00396348	0.0735925	0.00151444	0.0378573	0	0.00289051	0	0.00805769	0.00115206	0	0.00169984	0	0	0	0.0200454	0	0	52.5914
k__Bacteria;p__Proteobacteria;c__Gammaproteobacteria;o__Pseudomonadales;f__Pseudomonadaceae;g__Pseudomonas;s__	0.0336649	0	0.00873637	0.133537	0	0	0	0	0.055693	0.000979154	0	0	0	0	0.0920245	0.00966931	0.114825	0	0.0626492	0.00193742	0.11979	0.0261028	0.00174095	0.627368	0.0160981	0.0705232	0.00166681	0.636805	0	0.0715805	0	0.0184963	0.625537	0.00605776	0.823396	0.00799339	0	0.268952	0.193385	0.0495386	0.245585	0.0237978	0.0790689	0.00595711	0.00755211	0.521181	0	0.00879121	0.102739
k__Bacteria;p__Proteobacteria;c__Gammaproteobacteria;o__Xanthomonadales;f__Xanthomonadaceae;Other;Other	0.106425	0.00502142	0.202684	0.576882	0	0.150252	0.0131972	0.024987	0.2326	0.0244788	0.0829424	0	0	0.00418352	0.0490798	0.0814985	1.46402	0.0183641	0	0.00193742	0.203453	0.161838	0.0365599	0.0263992	0.0225374	0.195898	0.110009	0.00463693	0	0.746482	0.0306195	0.137401	0.809518	0.00302888	0.123036	0.017319	0.00289051	0.60045	1.46247	0.108294	0.700002	0.152986	0.10279	0.0258141	0.0528648	0.881999	0	0	0.584823
k__Bacteria;p__Proteobacteria;c__Gammaproteobacteria;o__Xanthomonadales;f__Xanthomonadaceae;g__;s__	0	0	0	0	0	0	0	0	0	0	0	0	0	0	0	0	0	0	0	0	0	0	0	0	0	0	0	0	0	0	0	0	0	0	0	0	0	0	0	0	0	0	0	0	0	0	0	0	0
k__Bacteria;p__Proteobacteria;c__Gammaproteobacteria;o__Xanthomonadales;f__Xanthomonadaceae;g__Rhodanobacter;s__	0.00651579	0.00167381	0.0471764	0.067659	0	0.023724	0	0.0041645	0.0147423	0.00293746	0.0163165	0	0	0	0.0035057	0.00828798	0.0976016	0.00122427	0	0	0.0114086	0.0313234	0.00174095	0	0	0.0117539	0.00166681	0	0	0.0204516	0.00850543	0.00528464	0.0122654	0.00151444	0.0189286	0.00133223	0.00289051	0.00625469	0.181298	0.0230412	0.0133652	0.00849921	0.00158138	0	0.0100695	0.0668181	0	0	0.0284509
k__Bacteria;p__SR1;c__;o__;f__;g__;s__	0	0.225964	0	0.0409515	0	0	0.0395915	0.00624675	0	0	0.00407914	0	0	0	0	0.0718292	0.0186591	0	0.0193914	0	0	0	0	0.113361	0	0	0.0900075	0	0	0	0	0	0	0	0	0.811329	0	0	0	0	0	0.032297	0.00158138	0	0.0629342	0.0267272	0	0	0
k__Bacteria;p__Spirochaetes;c__Spirochaetes;o__Spirochaetales;f__Spirochaetaceae;g__Treponema;s__	0.0586421	0.00669523	0	0.0053415	0.00315771	0.0142344	0.193009	0.124935	0.0507789	0.0342704	0.0299137	0	0.00107154	0.00139451	0.00438212	0.196149	0.149273	0	0.0701074	1.32713	0.136903	0.0208823	0	0	0.00643925	0.162595	0.253354	0.0757365	0.132845	0	0.00680434	0.00924813	0	0.107525	0.160893	0.0293091	0.00289051	0	0.00402885	0.00115206	0.0200478	0.0611943	0.373205	0	0.0176216	0	0.057732	0	0.0410957
k__Bacteria;p__Spirochaetes;c__Spirochaetes;o__Spirochaetales;f__Spirochaetaceae;g__Treponema;s__amylovorum	0	0	0	0	0	0	0.42231	0	0	0.000979154	0	0	0.00321461	0	0	0.0773545	0.0717659	0	0	1.6565	0	0	0	0	0	0	0.253354	0	0.380991	0	0	0	0	0	0.00946432	0	0	0	0	0	0	0.0203981	0.346322	0	0	0	0	0	0
k__Bacteria;p__Synergistetes;c__Synergistia;o__Synergistales;f__Dethiosulfovibrionaceae;g__TG5;s__	0.0575561	0.00334762	0.00174727	0	0.00473657	0.0363769	0.194658	0.137428	0.0311225	0.00881238	0.00271942	0	0.00107154	0.0278901	0	0.0303893	0.127743	0.00367282	0.0641408	9.92735	0.0988744	0.245367	0	0	0	0.0176308	0.186682	0.0154564	0.378484	0.00409031	0	0.0184963	0	0.00151444	0.0473216	0.00266446	0	0.193895	0.322308	0.00115206	0.00835324	0.0152986	0.398507	0	0	0.0267272	0.0412371	0	0.0316121
k__Bacteria;p__TM7;c__TM7-3;o__;f__;g__;s__	0.570132	0.549009	0.01922	0.0231465	0.00631542	1.62905	0.245798	0.218636	0.599518	0.348579	1.46305	0.0020439	0.00214307	0.00278901	0	1.52084	0.462172	0.0550924	0.0119332	0	0.954518	0.167058	0.0295961	0.0155289	0.00482944	0.713068	0.191683	0	0.0476238	0.0695353	0.0459293	2.27108	0	0	0.00946432	0.242466	0.0578102	1.35101	0.27799	0.402069	0.0835324	0.866919	0.382693	0.0456712	0.23915	0.507818	2.03299	0	0.417279
k__Bacteria;p__TM7;c__TM7-3;o__CW040;f__;g__;s__	0.00760175	0.318024	0	0	0	0.40489	0.153417	0.00624675	0	0.0489577	0	0	0.00642921	0.00836703	0	0.0138133	0.0229651	0	0	0	0.0247186	0.177499	0.254178	0.144419	0	0	0.0316693	0	0	0	0.0255163	0.105693	0	0	0	0.281101	0	0.0375281	0	0	0	0	0.162882	0	0	0.0133636	0	0	0.00948362
k__Bacteria;p__TM7;c__TM7-3;o__CW040;f__F16;g__;s__	0.0521263	0.0820166	0.0768801	0	0	0.436522	0.0214454	0	0.055693	0.158623	0.111496	0	0.00535768	0.00697253	0	0.0704478	0.0301417	0	0	0	0.0513386	0	0	0	0.00160981	0	0.0133344	0	0.0827151	0	0.020413	0.634157	0	0	0	0.0932562	0.205226	0.081311	0.0564039	0.0483865	0	0.0135987	0.0237207	0	0.0427953	0	1.24124	0	0.0015806
k__Bacteria;p__TM7;c__TM7-3;o__I025;f__Rs-045;g__;s__	0.0521263	0.0217595	0	0	0	0	0.0907306	0.066632	0.283379	0.0538535	0	0	0.00321461	0	0	0.00828798	0.0574127	0	0	0	0.0950715	0	0	0	0	0	0.0916743	0	0.125326	0	0	0	0	0	0	0.0293091	0.00289051	0.131349	0.0402885	0	0	0	0	0.0019857	0.00503474	0	15.0433	0	0.0205478
k__Bacteria;p__Tenericutes;c__Mollicutes;o__Mycoplasmatales;f__Mycoplasmataceae;g__Mycoplasma;s__	0.00760175	0.00167381	0	0	0	0.0458665	0.194658	0.0645497	0.00327606	0	0	0	0	0.00418352	0	0.0939304	0.0760718	0	0	0.30805	0.0323243	0	0	0	0	0.0548514	0.205017	0	0	0.0102258	0.0119076	0.0343502	0	0	0	0	0	0	0	0	0	0.0135987	0.26409	0.00595711	0	0	0	0	0
k__Bacteria;p__Verrucomicrobia;c__Opitutae;o__[Cerasicoccales];f__[Cerasicoccaceae];g__;s__	0	0	0	0	0	0	0	0	0	0	0	0	0	0	0	0	0	0	0.00298329	0	0	0	0	0	0	0	0	0	0	0	0	0	0.110389	0	0	0	0	0	0	0	0	0	0	0	0	0	0	0	0
total	100	100	100	100	100	100	100	100	100	100	100	100	100	100	100	100	100	100	100	100	100	100	100	100	100	100	100	100	100	100	100	100	100	100	100	100	100	100	100	100	100	100	100	100	100	100	100	100	100
[truncated: 46 more columns]

## Sheet:  qPCR
				Mean CFU/mL
			Patient ID	Total bacteria	H.influenzae	S.pneumoniae
		1	1	8.95333e+06	21.2	0
		2	1.v2	994000	10.0333	0
		3	1.v3	280333	0	0
		4	2	8.46667e+06	3293.33	0
		5	3	3.47333e+08	226	0
		6	3.v2	667667	0	0
		7	3.v3	12510000	43.6667	0
		8	4	561000000	131000	0
		9	5	51800000	0	0
		10	5.v2	1.79667e+08	0	0
		11	5.v3	1.70333e+08	0	0
		12	6	4.69333e+07	4021.67	0
		13	7	5.09667e+07	11.2333	0
		14	8	8.85667e+06	0	0
		15	9	1.27867e+07	119.467	0
		16	10	8680000	0	0
		17	11	3240000	0	0
		18	12	14510000	0	0
		19	12.v2	3.15667e+06	0	0
		20	12.v3	1.08033e+07	32.4667	0
		21	13	1930000	0	0
		22	13.v2	788333	37.5	0
		23	13.v3	15600000	21.6333	0
		24	14	297667	108	0
		25	15	1.09467e+08	0	0
		26	15.v2	2600000	0	0
		27	15.v3	132300000	0	0
		28	16	1.05867e+08	6.46667	0
		29	17	2.62333e+07	295.667	0
		30	18	15300000	5.73333	0
		31	18.v2	6.49333e+07	19.7667	38.0333
		32	18.v3	3.01333e+07	299.333	72.6333
		33	19	1.01267e+08	0	81.4
		34	19.v2	27700000	0	0
		35	19.v3	1.79067e+07	0	0
		36	20	47600000	0	0
		37	21	92300000	201.833	0
		38	22	6.00667e+08	0	0
		39	22.v2	7.28667e+07	0	0
		40	22.v3	940333	0	0
		41	23	3.46667e+06	0	0
		42	23.v2	2.19333e+06	0	0
		43	23.v3	1.63333e+09	301.133	0
		44	24	1.47633e+07	15.9	286
		45	25	7.61667e+08	0	0
		46	26	7.16667e+06	0	0
		47	27	9.97333e+06	318.667	38.7667
		48	28	8.23333e+06	3.94333e+07	0
		49	29	12120000	0	0
		50	29.v2	4.36667e+06	0	0
		51	29.v3	4380000	59	0
		52	30	1.07433e+07	0	0
		53	31	2.39333e+06	3.5	0
		54	31.v2	5.34667e+06	0	0
		55	31.v3	816667	0	0
		56	32	1.43333e+08	0	0
		57	32.v2	8.30333e+08	0	0
		58	32.v3	651000000	3.76667	0
		59	33	3.28667e+07	0	0
		60	35	3760000	109.7	4.238
		61	35.v2	3.33667e+06	46.5667	0
		62	35.v3	4.05333e+06	198.633	0
		63	36	1.07967e+07	0	0
		64	37	1.52333e+06	0	0
		65	38	1.49667e+08	23000	0
		66	39	775000000	0	51.4
		67	39.v2	6.17667e+06	0	0
		68	39.v3	16500000	46.7667	0
		69	40	2340000	162	0
		70	40.v2	1.79333e+06	46.7	4143.33
		71	40.v3	1.22667e+06	11.4667	87.5
		72	41	3.99667e+06	0	0
		73	42	1.99333e+06	159000	0
		74	42.v2	1.89333e+07	2480	0
		75	42.v3	1.91667e+07	18766.7	0
		76	43	43700000	58.1	6.4
		77	43.v2	2.35667e+07	6.63333	0
		78	43.v3	36600000	58.6333	0
		79	44	9.09667e+06	409.667	228
		80	45	8.97667e+06	3250000	0
		81	46	5.65667e+06	39175.5	5.269
		82	47	7.88333e+06	0	0
		83	48	5.86333e+06	5.76667	0
		84	49	4.84667e+06	12.4333	0
		85	50	2.99333e+07	0	0
		86	51	7.69333e+06	10666.7	0
		87	51.v2	9440000	2963.33	0
		88	51.v3	1.31667e+07	382.667	0
		89	52	3780000	252333	85.3
		90	53	9630000	359	24.5
		91	54	731000	0	0
		92	55	7650000	16166.7	0
		93	56	355000	0	1333.33
